# Supplementary material for: A small RNA that cooperatively senses two stacked metabolites in one pocket for gene control
Source: Nat Commun. 2022 Jan 11;13:199. doi: 10.1038/s41467-021-27790-8 (PMC8752633; doi:10.1038/s41467-021-27790-8)
Supplement: Supplementary file 4 — Source Data [file 41467_2021_27790_MOESM4_ESM.xlsx]

## Sheet: Raw GFPuv data
WT Can																									Can C31U																								Can C17U
Rep 1
Plate information												Plate information													Rep 1																								Rep 1 & 2
Plate	Repeat	Barcode	Measurement date	Inside temperature at start	Inside temperature at end	Ambient temperature at start	Ambient temperature at end					Plate	Repeat	Barcode	Inside temperature at start	Inside temperature at end	Ambient temperature at start	Ambient temperature at end	Meas	ScanX	ScanY	Measinfo	Kinetics	Measurement date	Plate information												Background information												Plate information
1	1		2020-02-19 14:50:00	24.9	24.9	24.7	24.7					1	1		25	24.95	24.5	24.5	Meas A	0	0	De=1st Ex=Btm Em=N/A	1	2020-02-19 14:48:14	Plate	Repeat	Barcode	Measurement date	Inside temperature at start	Inside temperature at end	Ambient temperature at start	Ambient temperature at end					Plate	Label	Result	Signal	Flashes/Time	Meastime	MeasInfo						Plate
																									1	1		2020-03-10 19:12:39	25.05	25.05	24.9	24.7					1	Meas A	0	282730	80	00:00:00	De=1st Ex=Btm Em=N/A						1
												Background information
No background information available.												Plate	Label	Result	Signal	Flashes/Time	Meastime	MeasInfo
												1	Meas A	0	282805	80	00:00:00	De=1st Ex=Btm Em=N/A							No background information available.																								No background information available.
																																					Well	MeasA:Result
Well	MeasB:Result											Results for Meas A - (A)
													1	2	3	4	5	6	7	8	9	10	11	12	Well	MeasB:Result																							Well
												A																									D09	0.547
B11	171597											B											0.7	0.718													D10	0.598
B12	168512											C	0.676	0.75	0.722	0.687	0.755	0.694	0.65	0.752	0.755	0.813	0.749	0.829	D09	161881											D11	0.561											A03
C01	169389											D	0.785	0.847	0.744	0.771									D10	168831											D12	0.613											A04
C02	167378											E													D11	165108											E01	0.553											A05
C03	166287											F													D12	174013											E02	0.554											A06
C04	139782											G													E01	162995											E03	0.562											A07
C05	151454											H													E02	162067											E04	0.568											A08
C06	141930																								E03	160819											E05	0.625											A09
C07	133764																								E04	157142											E06	0.709											A10
C08	136115											Basic assay information													E05	187088											E07	0.646											B01
C09	103970											Assay ID:				2099									E06	209393											E08	0.631											B02
C10	93862											Assay Started:				2020-02-19 14:47:55									E07	191247											E09	0.626											B03
C11	65840											Assay Finished:				2020-02-19 14:48:24									E08	188113											E10	0.653											B04
C12	34697											Assay Exported:				2020-02-19 14:48:56									E09	180781											E11	0.671											B05
D01	29934											Assay Started By:				N/A									E10	186213											E12	0.694											B06
D02	30073											Protocol ID:				100160									E11	178218											F01	0.724											B07
D03	27617											Protocol Name:				WedekindLab Bacteria Concentration Absorbanc at 600nm									E12	167251											F02	0.728											B08
D04	25929											Serial#:				23001151									F01	164362
																									F02	133670
Basic assay information																																																	B11
Assay ID:				2100																																													B12
Assay Started:				2020-02-19 14:49:41								Protocol information																																					C01
Assay Finished:				2020-02-19 14:50:12								Protocol:																																					C02
Assay Exported:				2020-02-19 14:50:51								Protocol name				WedekindLab Bacteria Concentration Absorbanc at 600nm																																	C03
Assay Started By:				N/A								Number of assay repeats				1																																	C04
Protocol ID:				100159								Start assay repeat each				N/A																																	C05
Protocol Name:				WedekindLab Fluoro at 509nm excite at 395nm								Number of plate repeats				1																																	C06
Serial#:				23001151								Start plate repeat each				N/A																																	C07
												Mode of measurement				By Rows bi-directional																																	C08
												Rotated plate				No																																	C09
												Soft move				No																																	C10
Protocol information												Protocol notes				Bacteria concentration assays at 490nm in 96-well UV-plates.																																	C11
Protocol:																																																	C12
Protocol name				WedekindLab Fluoro at 509nm excite at 395nm								Plate type:																																					D01
Number of assay repeats				1								Name of the plate type				96 General																																	D02
Start assay repeat each				N/A								Number of rows				8																																	D03
Number of plate repeats				1								Number of columns				12																																	D04
Start plate repeat each				N/A								Number of the wells in the plate				96																																	D05
Mode of measurement				By Rows bi-directional								Height of the plate				14.35 mm																					Basic assay information												D06
Rotated plate				No								Diameter of the well				6.5 mm																					Assay ID:				2153
Soft move				No								Volume of the well				300 µl									Basic assay information												Assay Started:				2020-03-10 19:09:26								Basic assay information
Protocol notes				For scanning fluorescence emission spectrum between 475-750 nm using 450 nm excitation in 96-well plates.																					Assay ID:				2154								Assay Finished:				2020-03-10 19:10:02								Assay ID:
												Coordinates of corners:													Assay Started:				2020-03-10 19:12:12								Assay Exported:				2020-03-10 19:11:08								Assay Started:
Plate type:												96 General													Assay Finished:				2020-03-10 19:12:51								Assay Started By:				N/A								Assay Finished:
Name of the plate type				96 General								14.38 mm x------------------------------------------------------ x 113.38 mm													Assay Exported:				2020-03-10 19:13:44								Protocol ID:				100160								Assay Exported:
Number of rows				8								11.24 mm 11.24 mm													Assay Started By:				N/A								Protocol Name:				WedekindLab Bacteria Concentration Absorbanc at 600nm								Assay Started By:
Number of columns				12																					Protocol ID:				100159								Serial#:				23001151								Protocol ID:
Number of the wells in the plate				96								14.38 mm x------------------------------------------------------ x 113.38 mm													Protocol Name:				WedekindLab Fluoro at 509nm excite at 395nm																				Protocol Name:
Height of the plate				14.35 mm								74.24 mm 74.24 mm													Serial#:				23001151																				Serial#:
Diameter of the well				6.5 mm
Volume of the well				300 µl								Platemap:																									Protocol information
												Plate				1																					Protocol:
Coordinates of corners:																									Protocol information												Protocol name				WedekindLab Bacteria Concentration Absorbanc at 600nm								Protocol information
96 General													1	2	3	4	5	6	7	8	9	10	11	12	Protocol:												Number of assay repeats				1								Protocol:
14.38 mm x------------------------------------------------------ x 113.38 mm												A													Protocol name				WedekindLab Fluoro at 509nm excite at 395nm								Start assay repeat each				N/A								Protocol name
11.24 mm 11.24 mm												B									UNK1	UNK2	UNK3	UNK4	Number of assay repeats				1								Number of plate repeats				1								Number of assay repeats
												C	UNK5	UNK6	UNK7	UNK8	UNK9	UNK10	UNK11	UNK12	UNK13	UNK14	UNK15	UNK16	Start assay repeat each				N/A								Start plate repeat each				N/A								Start assay repeat each
14.38 mm x------------------------------------------------------ x 113.38 mm												D	UNK17	UNK18	UNK19	UNK20									Number of plate repeats				1								Mode of measurement				By Rows bi-directional								Number of plate repeats
74.24 mm 74.24 mm												E													Start plate repeat each				N/A								Rotated plate				No								Start plate repeat each
												F													Mode of measurement				By Rows bi-directional								Soft move				No								Mode of measurement
Platemap:												G													Rotated plate				No								Protocol notes				Bacteria concentration assays at 490nm in 96-well UV-plates.								Rotated plate
Plate				1								H													Soft move				No																				Soft move
																									Protocol notes				For scanning fluorescence emission spectrum between 475-750 nm using 450 nm excitation in 96-well plates.								Plate type:												Protocol notes
	1	2	3	4	5	6	7	8	9	10		UNK - Unknown																									Name of the plate type				96 General
A																									Plate type:												Number of rows				8								Plate type:
B									UNK1	UNK2		Calculations:													Name of the plate type				96 General								Number of columns				12								Name of the plate type
C	UNK5	UNK6	UNK7	UNK8	UNK9	UNK10	UNK11	UNK12	UNK13	UNK14		No calculations.													Number of rows				8								Number of the wells in the plate				96								Number of rows
D	UNK17	UNK18	UNK19	UNK20																					Number of columns				12								Height of the plate				14.35 mm								Number of columns
E												Auto export parameters:													Number of the wells in the plate				96								Diameter of the well				6.5 mm								Number of the wells in the plate
F												Export format				Plate5									Height of the plate				14.35 mm								Volume of the well				300 µl								Height of the plate
G												Picture				No									Diameter of the well				6.5 mm																				Diameter of the well
H												Add plate number to the file name				Yes									Volume of the well				300 µl								Coordinates of corners:												Volume of the well
												Each plate to separate file				No																					96 General
UNK - Unknown												Field separator to use				System									Coordinates of corners:												14.38 mm x------------------------------------------------------ x 113.38 mm												Coordinates of corners:
												File name format				E:\ODCba21920.csv									96 General												11.24 mm 11.24 mm												96 General
Calculations:												Exported data				MeasA:Result									14.38 mm x------------------------------------------------------ x 113.38 mm																								14.38 mm x------------------------------------------------------ x 113.38 mm
No calculations.																									11.24 mm 11.24 mm												14.38 mm x------------------------------------------------------ x 113.38 mm												11.24 mm 11.24 mm
												Operations:																									74.24 mm 74.24 mm
Auto export parameters:												Plate 1													14.38 mm x------------------------------------------------------ x 113.38 mm																								14.38 mm x------------------------------------------------------ x 113.38 mm
Export format				ListC								Measurement													74.24 mm 74.24 mm												Platemap:												74.24 mm 74.24 mm
Picture				No								Meas				A																					Plate				1
Add plate number to the file name				Yes								Tech				Absorbance									Platemap:																								Platemap:
Each plate to separate file				No																					Plate				1									1	2	3	4	5	6	7	8	9	10	11	Plate
Field separator to use				System								Measurements:																									A
File name format				E:\FluroCba21920.csv								Meas				A										1	2	3	4	5	6	7	8	9	10	11	B
Exported data				Well MeasB:Result								Exc. filter				N/A									A												C												A
												Excitation wavelength				600 nm									B												D							UNK1	UNK2	UNK3	UNK4	UNK5	B
Operations:												Measurement height				13 mm									C												E	UNK7	UNK8	UNK9	UNK10	UNK11	UNK12	UNK13	UNK14	UNK15	UNK16	UNK17	C
Plate 1												Number of flashes				100									D							UNK1	UNK2	UNK3	UNK4	UNK5	F	UNK19	UNK20	UNK21	UNK22	UNK23	UNK24	UNK25	UNK26	UNK27	UNK28	UNK29	D
Repeated operations												Number of flashes integrated				40									E	UNK7	UNK8	UNK9	UNK10	UNK11	UNK12	UNK13	UNK14	UNK15	UNK16	UNK17	G	UNK31	UNK32	UNK33	UNK34	UNK35	UNK36	UNK37	UNK38	UNK39	UNK40		E
Measured				By plate								Flash power				1									F	UNK19	UNK20	UNK21	UNK22	UNK23	UNK24	UNK25	UNK26	UNK27	UNK28	UNK29	H												F
Repeats				3								Excitation light				1									G	UNK31	UNK32	UNK33	UNK34	UNK35	UNK36	UNK37	UNK38	UNK39	UNK40														G
Start each repeat after				0 s								Reference excitation light				1									H												UNK - Unknown												H
Measurement												Reference AD gain				1
Meas				B								Reference signal				67375									UNK - Unknown												Calculations:												UNK - Unknown
Tech				Fluorescence								Last edited				2016-08-10 15:38:29																					No calculations.
Repeated				Once								Last edited by				EnSpire									Calculations:																								Calculations:
Repeat				1								Factory preset				No									No calculations.												Auto export parameters:												No calculations.
																																					Export format				ListC
Measurements:												Filters:													Auto export parameters:												Picture				No								Auto export parameters:
Meas				B								Monochromator cutoff 230				140									Export format				ListC								Add plate number to the file name				Yes								Export format
Exc. filter				N/A								Filter polarization				None									Picture				No								Each plate to separate file				No								Picture
Using of excitation filter				Top								Description				X230co Longpass=230nm Tmin=90%									Add plate number to the file name				Yes								Field separator to use				System								Add plate number to the file name
Excitation wavelength				395 nm								Used with													Each plate to separate file				No								File name format				E:\Griffin\CbaGFPdata\fluoroc31u10mar20.csv								Each plate to separate file
Emission wavelength				510 nm								Last edited				2011-01-01									Field separator to use				System								Exported data				Well MeasA:Result								Field separator to use
Measurement height				13 mm								Last edited by				Installation									File name format				E:\Griffin\CbaGFPdata\c31ufluoro210mar20.csv																				File name format
Number of flashes				100								Factory preset				Yes									Exported data				Well MeasB:Result								Operations:												Exported data
Number of flashes integrated				100																																	Plate 1
Flash power				1								Monochromator cutoff 360				141									Operations:												Measurement												Operations:
Excitation light				1								Filter polarization				None									Plate 1												Meas				A								Plate 1
Reference excitation light				1								Description				X360co Longpass=360nm Tmin=90%									Repeated operations												Tech				Absorbance								Repeated operations
Emission light				1								Used with													Measured				By plate																				Measured
Reference AD gain				2								Last edited				2011-01-01									Repeats				3								Measurements:												Repeats
Reference signal				5426116								Last edited by				Installation									Start each repeat after				0 s								Meas				A								Start each repeat after
Last edited				2016-08-04 16:11:00								Factory preset				Yes									Measurement												Exc. filter				N/A								Measurement
Last edited by				EnSpire																					Meas				B								Excitation wavelength				600 nm								Meas
Factory preset				No								Monochromator cutoff 585				142									Tech				Fluorescence								Measurement height				13 mm								Tech
												Filter polarization				None									Repeated				Once								Number of flashes				100								Repeated
Filters:												Description				X585co Longpass=585nm Tmin=75%									Repeat				1								Number of flashes integrated				40								Repeat
Monochromator cutoff 230				140								Used with																									Flash power				1
Filter polarization				None								Last edited				2011-01-01									Measurements:												Excitation light				1								Measurements:
Description				X230co Longpass=230nm Tmin=90%								Last edited by				Installation									Meas				B								Reference excitation light				1								Meas
Used with												Factory preset				Yes									Exc. filter				N/A								Reference AD gain				1								Exc. filter
Last edited				2011-01-01																					Using of excitation filter				Top								Reference signal				67375								Using of excitation filter
Last edited by				Installation								Instrument:													Excitation wavelength				395 nm								Last edited				2016-08-10 15:38:29								Excitation wavelength
Factory preset				Yes								Serial number				23001151									Emission wavelength				510 nm								Last edited by				EnSpire								Emission wavelength
												Nickname				deEnSpire									Measurement height				13 mm								Factory preset				No								Measurement height
Monochromator cutoff 360				141																					Number of flashes				100																				Number of flashes
Filter polarization				None																					Number of flashes integrated				100								Filters:												Number of flashes integrated
Description				X360co Longpass=360nm Tmin=90%																					Flash power				1								Monochromator cutoff 230				140								Flash power
Used with																									Excitation light				1								Filter polarization				None								Excitation light
Last edited				2011-01-01																					Reference excitation light				1								Description				X230co Longpass=230nm Tmin=90%								Reference excitation light
Last edited by				Installation																					Emission light				1								Used with												Emission light
Factory preset				Yes								Exported with EnSpire Workstation version 4.13.3005.1482													Reference AD gain				2								Last edited				2011-01-01								Reference AD gain
																									Reference signal				5426116								Last edited by				Installation								Reference signal
Monochromator cutoff 585				142																					Last edited				2016-08-04 16:11:00								Factory preset				Yes								Last edited
Filter polarization				None																					Last edited by				EnSpire																				Last edited by
Description				X585co Longpass=585nm Tmin=75%																					Factory preset				No								Monochromator cutoff 360				141								Factory preset
Used with																																					Filter polarization				None
Last edited				2011-01-01																					Filters:												Description				X360co Longpass=360nm Tmin=90%								Filters:
Last edited by				Installation																					Monochromator cutoff 230				140								Used with												Monochromator cutoff 230
Factory preset				Yes																					Filter polarization				None								Last edited				2011-01-01								Filter polarization
																									Description				X230co Longpass=230nm Tmin=90%								Last edited by				Installation								Description
Instrument:																									Used with												Factory preset				Yes								Used with
Serial number				23001151																					Last edited				2011-01-01																				Last edited
Nickname				deEnSpire																					Last edited by				Installation								Monochromator cutoff 585				142								Last edited by
																									Factory preset				Yes								Filter polarization				None								Factory preset
																																					Description				X585co Longpass=585nm Tmin=75%
																									Monochromator cutoff 360				141								Used with												Monochromator cutoff 360
																									Filter polarization				None								Last edited				2011-01-01								Filter polarization
																									Description				X360co Longpass=360nm Tmin=90%								Last edited by				Installation								Description
																									Used with												Factory preset				Yes								Used with
Exported with EnSpire Workstation version 4.13.3005.1482																									Last edited				2011-01-01																				Last edited
																									Last edited by				Installation								Instrument:												Last edited by
																									Factory preset				Yes								Serial number				23001151								Factory preset
																																					Nickname				deEnSpire
																									Monochromator cutoff 585				142																				Monochromator cutoff 585
																									Filter polarization				None																				Filter polarization
																									Description				X585co Longpass=585nm Tmin=75%																				Description
																									Used with																								Used with
																									Last edited				2011-01-01																				Last edited
																									Last edited by				Installation																				Last edited by
																									Factory preset				Yes								Exported with EnSpire Workstation version 4.13.3005.1482												Factory preset
																									Instrument:																								Instrument:
																									Serial number				23001151																				Serial number
																									Nickname				deEnSpire																				Nickname
																									Exported with EnSpire Workstation version 4.13.3005.1482																								Exported with EnSpire Workstation version 4.13.3005.1482
																																																	Rep 3
																																																	Plate information
Rep 2																									Rep 2																								Plate
Plate information												Plate information													Plate information										Background information														1
Plate	Repeat	Barcode	Measurement date	Inside temperature at start	Inside temperature at end	Ambient temperature at start	Ambient temperature at end					Plate	Repeat	Barcode	Inside temperature at start	Inside temperature at end	Ambient temperature at start	Ambient temperature at end	Meas	ScanX	ScanY	Measinfo	Kinetics	Measurement date	Plate	Repeat	Barcode	Measurement date	Inside temperature at start	Inside temperature at end	Ambient temperature at start	Ambient temperature at end			Plate	Label	Result	Signal	Flashes/Time	Meastime	MeasInfo
1	1		2020-02-21 15:06:16	25.4	25.4	24.9	24.9					1	1		25.3	25.3	24.8	24.9	Meas A	0	0	De=1st Ex=Btm Em=N/A	1	2020-02-21 15:09:02	1	1		2020-03-13 15:48:27	23.75	23.7	22.7	22.8			1	Meas A	0	282782	80	00:00:00	De=1st Ex=Btm Em=N/A
																																																	No background information available.
												Background information
No background information available.												Plate	Label	Result	Signal	Flashes/Time	Meastime	MeasInfo							No background information available.
												1	Meas A	0	282970	80	00:00:00	De=1st Ex=Btm Em=N/A																	Well	MeasA:Result													Well
Well	MeasB:Result											Results for Meas A - (A)													Well	MeasB:Result
													1	2	3	4	5	6	7	8	9	10	11	12											A03	0.476													A03
												A																							A04	0.413													A04
F03	171990											B													A03	132764									A05	0.504													A05
F04	170940											C													A04	118647									A06	0.532													A06
F05	174037											D													A05	140691									A07	0.473													A07
F06	165120											E													A06	141594									A08	0.485													A08
F07	164277											F			0.554	0.565	0.601	0.595	0.578	0.612	0.588	0.554	0.616	0.597	A07	127429									A09	0.467													A09
F08	165428											G	0.603	0.622	0.624	0.658	0.672	0.661	0.704	0.59					A08	130706									A10	0.443													A10
F09	154333											H													A09	129901									A11	0.535													B01
F10	140664																								A10	123847									A12	0.501													B02
F11	152451																								A11	141852									B01	0.583													B03
F12	141544											Basic assay information													A12	134333									B02	0.565													B04
G01	108909											Assay ID:				2105									B01	152547									B03	0.575													B05
G02	89689											Assay Started:				2020-02-21 15:08:44									B02	149813									B04	0.589													B06
G03	73449											Assay Finished:				2020-02-21 15:09:13									B03	149202									B05	0.58													B07
G04	34961											Assay Exported:				2020-02-21 15:09:48									B04	150229									B06	0.634													B08
G05	32247											Assay Started By:				N/A									B05	141813									B07	0.645													B09
G06	29737											Protocol ID:				100160									B06	139940									B08	0.515													B10
G07	30334											Protocol Name:				WedekindLab Bacteria Concentration Absorbanc at 600nm									B07	130059
G08	25025											Serial#:				23001151									B08	75478																							Basic assay information
																																																	Assay ID:
Basic assay information																																																	Assay Started:
Assay ID:				2104																																													Assay Finished:
Assay Started:				2020-02-21 15:05:57								Protocol information																																					Assay Exported:
Assay Finished:				2020-02-21 15:06:29								Protocol:																																					Assay Started By:
Assay Exported:				2020-02-21 15:07:47								Protocol name				WedekindLab Bacteria Concentration Absorbanc at 600nm																																	Protocol ID:
Assay Started By:				N/A								Number of assay repeats				1																																	Protocol Name:
Protocol ID:				100159								Start assay repeat each				N/A																																	Serial#:
Protocol Name:				WedekindLab Fluoro at 509nm excite at 395nm								Number of plate repeats				1
Serial#:				23001151								Start plate repeat each				N/A
												Mode of measurement				By Rows bi-directional
												Rotated plate				No																																	Protocol information
												Soft move				No																																	Protocol:
Protocol information												Protocol notes				Bacteria concentration assays at 490nm in 96-well UV-plates.																																	Protocol name
Protocol:																																																	Number of assay repeats
Protocol name				WedekindLab Fluoro at 509nm excite at 395nm								Plate type:																																					Start assay repeat each
Number of assay repeats				1								Name of the plate type				96 General																																	Number of plate repeats
Start assay repeat each				N/A								Number of rows				8																																	Start plate repeat each
Number of plate repeats				1								Number of columns				12																																	Mode of measurement
Start plate repeat each				N/A								Number of the wells in the plate				96																			Basic assay information														Rotated plate
Mode of measurement				By Rows bi-directional								Height of the plate				14.35 mm																			Assay ID:				2172										Soft move
Rotated plate				No								Diameter of the well				6.5 mm									Basic assay information										Assay Started:				2020-03-13 15:50:28										Protocol notes
Soft move				No								Volume of the well				300 µl									Assay ID:				2171						Assay Finished:				2020-03-13 15:51:05
Protocol notes				For scanning fluorescence emission spectrum between 475-750 nm using 450 nm excitation in 96-well plates.																					Assay Started:				2020-03-13 15:48:00						Assay Exported:				2020-03-13 15:51:42										Plate type:
												Coordinates of corners:													Assay Finished:				2020-03-13 15:48:39						Assay Started By:				N/A										Name of the plate type
Plate type:												96 General													Assay Exported:				2020-03-13 15:49:22						Protocol ID:				100160										Number of rows
Name of the plate type				96 General								14.38 mm x------------------------------------------------------ x 113.38 mm													Assay Started By:				N/A						Protocol Name:				WedekindLab Bacteria Concentration Absorbanc at 600nm										Number of columns
Number of rows				8								11.24 mm 11.24 mm													Protocol ID:				100159						Serial#:				23001151										Number of the wells in the plate
Number of columns				12																					Protocol Name:				WedekindLab Fluoro at 509nm excite at 395nm																				Height of the plate
Number of the wells in the plate				96								14.38 mm x------------------------------------------------------ x 113.38 mm													Serial#:				23001151																				Diameter of the well
Height of the plate				14.35 mm								74.24 mm 74.24 mm																																					Volume of the well
Diameter of the well				6.5 mm																															Protocol information
Volume of the well				300 µl								Platemap:																							Protocol:														Coordinates of corners:
												Plate				1									Protocol information										Protocol name				WedekindLab Bacteria Concentration Absorbanc at 600nm										96 General
Coordinates of corners:																									Protocol:										Number of assay repeats				1										14.38 mm x------------------------------------------------------ x 113.38 mm
96 General													1	2	3	4	5	6	7	8	9	10	11	12	Protocol name				WedekindLab Fluoro at 509nm excite at 395nm						Start assay repeat each				N/A										11.24 mm 11.24 mm
14.38 mm x------------------------------------------------------ x 113.38 mm												A													Number of assay repeats				1						Number of plate repeats				1
11.24 mm 11.24 mm												B													Start assay repeat each				N/A						Start plate repeat each				N/A										14.38 mm x------------------------------------------------------ x 113.38 mm
												C													Number of plate repeats				1						Mode of measurement				By Rows bi-directional										74.24 mm 74.24 mm
14.38 mm x------------------------------------------------------ x 113.38 mm												D													Start plate repeat each				N/A						Rotated plate				No
74.24 mm 74.24 mm												E													Mode of measurement				By Rows bi-directional						Soft move				No										Platemap:
												F	UNK1	UNK2	UNK3	UNK4	UNK5	UNK6	UNK7	UNK8	UNK9	UNK10	UNK11	UNK12	Rotated plate				No						Protocol notes				Bacteria concentration assays at 490nm in 96-well UV-plates.										Plate
Platemap:												G	UNK13	UNK14	UNK15	UNK16	UNK17	UNK18	UNK19	UNK20					Soft move				No
Plate				1								H													Protocol notes				For scanning fluorescence emission spectrum between 475-750 nm using 450 nm excitation in 96-well plates.						Plate type:
																																			Name of the plate type				96 General										A
	1	2	3	4	5	6	7	8	9	10	11	UNK - Unknown													Plate type:										Number of rows				8										B
A																									Name of the plate type				96 General						Number of columns				12										C
B												Calculations:													Number of rows				8						Number of the wells in the plate				96										D
C												No calculations.													Number of columns				12						Height of the plate				14.35 mm										E
D																									Number of the wells in the plate				96						Diameter of the well				6.5 mm										F
E												Auto export parameters:													Height of the plate				14.35 mm						Volume of the well				300 µl										G
F	UNK1	UNK2	UNK3	UNK4	UNK5	UNK6	UNK7	UNK8	UNK9	UNK10	UNK11	Export format				Plate5									Diameter of the well				6.5 mm																				H
G	UNK13	UNK14	UNK15	UNK16	UNK17	UNK18	UNK19	UNK20				Picture				No									Volume of the well				300 µl						Coordinates of corners:
H												Add plate number to the file name				Yes																			96 General														UNK - Unknown
												Each plate to separate file				No									Coordinates of corners:										14.38 mm x------------------------------------------------------ x 113.38 mm
UNK - Unknown												Field separator to use				System									96 General										11.24 mm 11.24 mm														Calculations:
												File name format				E:\OD_21feb20.csv									14.38 mm x------------------------------------------------------ x 113.38 mm																								No calculations.
Calculations:												Exported data				MeasA:Result									11.24 mm 11.24 mm										14.38 mm x------------------------------------------------------ x 113.38 mm
No calculations.																																			74.24 mm 74.24 mm														Auto export parameters:
												Operations:													14.38 mm x------------------------------------------------------ x 113.38 mm																								Export format
Auto export parameters:												Plate 1													74.24 mm 74.24 mm										Platemap:														Picture
Export format				ListC								Measurement																							Plate				1										Add plate number to the file name
Picture				No								Meas				A									Platemap:																								Each plate to separate file
Add plate number to the file name				Yes								Tech				Absorbance									Plate				1							1	2	3	4	5	6	7	8	9	10	11	12		Field separator to use
Each plate to separate file				No																															A	UNK1	UNK2	UNK3	UNK4	UNK5	UNK6	UNK7	UNK8	UNK9	UNK10	UNK11	UNK12		File name format
Field separator to use				System								Measurements:														1	2	3	4	5	6	7	8	9	B	UNK13	UNK14	UNK15	UNK16	UNK17	UNK18	UNK19	UNK20	UNK21	UNK22	UNK23	UNK24		Exported data
File name format				E:\fluoro_21feb20.csv								Meas				A									A	UNK1	UNK2	UNK3	UNK4	UNK5	UNK6	UNK7	UNK8	UNK9	C	UNK25	UNK26	UNK27	UNK28	UNK29	UNK30	UNK31	UNK32	UNK33	UNK34	UNK35	UNK36
Exported data				Well MeasB:Result								Exc. filter				N/A									B	UNK13	UNK14	UNK15	UNK16	UNK17	UNK18	UNK19	UNK20	UNK21	D	UNK37	UNK38	UNK39	UNK40										Operations:
												Excitation wavelength				600 nm									C	UNK25	UNK26	UNK27	UNK28	UNK29	UNK30	UNK31	UNK32	UNK33	E														Plate 1
Operations:												Measurement height				13 mm									D	UNK37	UNK38	UNK39	UNK40						F														Repeated operations
Plate 1												Number of flashes				100									E										G														Measured
Repeated operations												Number of flashes integrated				40									F										H														Repeats
Measured				By plate								Flash power				1									G																								Start each repeat after
Repeats				3								Excitation light				1									H										UNK - Unknown														Measurement
Start each repeat after				0 s								Reference excitation light				1																																	Meas
Measurement												Reference AD gain				1									UNK - Unknown										Calculations:														Tech
Meas				B								Reference signal				67375																			No calculations.														Repeated
Tech				Fluorescence								Last edited				2016-08-10 15:38:29									Calculations:																								Repeat
Repeated				Once								Last edited by				EnSpire									No calculations.										Auto export parameters:
Repeat				1								Factory preset				No																			Export format				ListC										Measurements:
																									Auto export parameters:										Picture				No										Meas
Measurements:												Filters:													Export format				ListC						Add plate number to the file name				Yes										Exc. filter
Meas				B								Monochromator cutoff 230				140									Picture				No						Each plate to separate file				No										Using of excitation filter
Exc. filter				N/A								Filter polarization				None									Add plate number to the file name				Yes						Field separator to use				System										Excitation wavelength
Using of excitation filter				Top								Description				X230co Longpass=230nm Tmin=90%									Each plate to separate file				No						File name format				E:\Griffin\CbaGFPdata\13mar20_OD_C31.csv										Emission wavelength
Excitation wavelength				395 nm								Used with													Field separator to use				System						Exported data				Well MeasA:Result										Measurement height
Emission wavelength				510 nm								Last edited				2011-01-01									File name format				E:\Griffin\CbaGFPdata\13mar20_fluoro_C31.csv																				Number of flashes
Measurement height				13 mm								Last edited by				Installation									Exported data				Well MeasB:Result						Operations:														Number of flashes integrated
Number of flashes				100								Factory preset				Yes																			Plate 1														Flash power
Number of flashes integrated				100																					Operations:										Measurement														Excitation light
Flash power				1								Monochromator cutoff 360				141									Plate 1										Meas				A										Reference excitation light
Excitation light				1								Filter polarization				None									Repeated operations										Tech				Absorbance										Emission light
Reference excitation light				1								Description				X360co Longpass=360nm Tmin=90%									Measured				By plate																				Reference AD gain
Emission light				1								Used with													Repeats				3						Measurements:														Reference signal
Reference AD gain				2								Last edited				2011-01-01									Start each repeat after				0 s						Meas				A										Last edited
Reference signal				5426116								Last edited by				Installation									Measurement										Exc. filter				N/A										Last edited by
Last edited				2016-08-04 16:11:00								Factory preset				Yes									Meas				B						Excitation wavelength				600 nm										Factory preset
Last edited by				EnSpire																					Tech				Fluorescence						Measurement height				13 mm
Factory preset				No								Monochromator cutoff 585				142									Repeated				Once						Number of flashes				100										Filters:
												Filter polarization				None									Repeat				1						Number of flashes integrated				40										Monochromator cutoff 230
Filters:												Description				X585co Longpass=585nm Tmin=75%																			Flash power				1										Filter polarization
Monochromator cutoff 230				140								Used with													Measurements:										Excitation light				1										Description
Filter polarization				None								Last edited				2011-01-01									Meas				B						Reference excitation light				1										Used with
Description				X230co Longpass=230nm Tmin=90%								Last edited by				Installation									Exc. filter				N/A						Reference AD gain				1										Last edited
Used with												Factory preset				Yes									Using of excitation filter				Top						Reference signal				67375										Last edited by
Last edited				2011-01-01																					Excitation wavelength				395 nm						Last edited				2016-08-10 15:38:29										Factory preset
Last edited by				Installation								Instrument:													Emission wavelength				510 nm						Last edited by				EnSpire
Factory preset				Yes								Serial number				23001151									Measurement height				13 mm						Factory preset				No										Monochromator cutoff 360
												Nickname				deEnSpire									Number of flashes				100																				Filter polarization
Monochromator cutoff 360				141																					Number of flashes integrated				100						Filters:														Description
Filter polarization				None																					Flash power				1						Monochromator cutoff 230				140										Used with
Description				X360co Longpass=360nm Tmin=90%																					Excitation light				1						Filter polarization				None										Last edited
Used with																									Reference excitation light				1						Description				X230co Longpass=230nm Tmin=90%										Last edited by
Last edited				2011-01-01																					Emission light				1						Used with														Factory preset
Last edited by				Installation																					Reference AD gain				2						Last edited				2011-01-01
Factory preset				Yes								Exported with EnSpire Workstation version 4.13.3005.1482													Reference signal				5426116						Last edited by				Installation										Monochromator cutoff 585
																									Last edited				2016-08-04 16:11:00						Factory preset				Yes										Filter polarization
Monochromator cutoff 585				142																					Last edited by				EnSpire																				Description
Filter polarization				None																					Factory preset				No						Monochromator cutoff 360				141										Used with
Description				X585co Longpass=585nm Tmin=75%																															Filter polarization				None										Last edited
Used with																									Filters:										Description				X360co Longpass=360nm Tmin=90%										Last edited by
Last edited				2011-01-01																					Monochromator cutoff 230				140						Used with														Factory preset
Last edited by				Installation																					Filter polarization				None						Last edited				2011-01-01
Factory preset				Yes																					Description				X230co Longpass=230nm Tmin=90%						Last edited by				Installation										Instrument:
																									Used with										Factory preset				Yes										Serial number
Instrument:																									Last edited				2011-01-01																				Nickname
Serial number				23001151																					Last edited by				Installation						Monochromator cutoff 585				142
Nickname				deEnSpire																					Factory preset				Yes						Filter polarization				None
																																			Description				X585co Longpass=585nm Tmin=75%
																									Monochromator cutoff 360				141						Used with
																									Filter polarization				None						Last edited				2011-01-01
																									Description				X360co Longpass=360nm Tmin=90%						Last edited by				Installation
																									Used with										Factory preset				Yes										Exported with EnSpire Workstation version 4.13.3005.1482
																									Last edited				2011-01-01
Exported with EnSpire Workstation version 4.13.3005.1482																									Last edited by				Installation						Instrument:
																									Factory preset				Yes						Serial number				23001151
																																			Nickname				deEnSpire
																									Monochromator cutoff 585				142
																									Filter polarization				None
																									Description				X585co Longpass=585nm Tmin=75%
																									Used with
																									Last edited				2011-01-01
																									Last edited by				Installation
																									Factory preset				Yes
																									Instrument:
																									Serial number				23001151
																									Nickname				deEnSpire
																									Exported with EnSpire Workstation version 4.13.3005.1482
Rep 3																									Rep 3										Plate information
Plate information												Plate information													Plate information										Plate	Repeat	Barcode	Measurement date	Inside temperature at start	Inside temperature at end	Ambient temperature at start	Ambient temperature at end
Plate	Repeat	Barcode	Measurement date	Inside temperature at start	Inside temperature at end	Ambient temperature at start	Ambient temperature at end					Plate	Repeat	Barcode	Measurement date	Inside temperature at start	Inside temperature at end	Ambient temperature at start	Ambient temperature at end						Plate	Repeat	Barcode	Measurement date	Inside temperature at start	Inside temperature at end	Ambient temperature at start	Ambient temperature at end			1	1		2020-03-18 16:20:02	23.85	23.85	23.4	23.5
1	1		2020-02-26 13:53:20	25.1	25.05	24.3	24.2					1	1		2020-02-26 13:56:43	25	24.95	24.4	24.6						1	1		2020-03-18 16:17:19	23.95	23.9	23.4	23.4
																																			Background information
No background information available.												Background information													No background information available.										Plate	Label	Result	Signal	Flashes/Time	Meastime	MeasInfo
												Plate	Label	Result	Signal	Flashes/Time	Meastime	MeasInfo																	1	Meas A	0	282905	80	00:00:00	De=1st Ex=Btm Em=N/A
												1	Meas A	0	282853	80	00:00:00	De=1st Ex=Btm Em=N/A
Well	MeasB:Result																								Well	MeasB:Result
																																			Well	MeasA:Result
A03	144845											Well	MeasA:Result
A04	161688
A05	161811
A06	148909											A03	0.414
A07	161654											A04	0.487
A08	160812											A05	0.507
A09	140440											A06	0.489
A10	135712											A07	0.553
A11	140048											A08	0.559
A12	135836											A09	0.51
B01	111641											A10	0.485
B02	89165											A11	0.547
B03	73311											A12	0.591
B04	36752											B01	0.579
B05	33757											B02	0.58
B06	33782											B03	0.568
B07	33026											B04	0.653
B08	29534											B05	0.656
												B06	0.71
Basic assay information												B07	0.702
Assay ID:				2113								B08	0.677												F12	127748
Assay Started:				2020-02-26 13:53:01																					G01	126394
Assay Finished:				2020-02-26 13:53:32								Basic assay information													G02	129177									F12	0.476
Assay Exported:				2020-02-26 13:54:13								Assay ID:				2114									G03	129103									G01	0.482
Assay Started By:				N/A								Assay Started:				2020-02-26 13:56:24									G04	143764									G02	0.474
Protocol ID:				100159								Assay Finished:				2020-02-26 13:56:53									G05	143736									G03	0.469
Protocol Name:				WedekindLab Fluoro at 509nm excite at 395nm								Assay Exported:				2020-02-26 13:57:37									G06	135021									G04	0.525
Serial#:				23001151								Assay Started By:				N/A									G07	139352									G05	0.491
												Protocol ID:				100160									G08	115744									G06	0.494
												Protocol Name:				WedekindLab Bacteria Concentration Absorbanc at 600nm									G09	120562									G07	0.498
												Serial#:				23001151									G10	126243									G08	0.43
Protocol information																									G11	118751									G09	0.435
Protocol:																									G12	120020									G10	0.459
Protocol name				WedekindLab Fluoro at 509nm excite at 395nm																					H01	128115									G11	0.42
Number of assay repeats				1								Protocol information													H02	115065									G12	0.437
Start assay repeat each				N/A								Protocol:													H03	118006									H01	0.47
Number of plate repeats				1								Protocol name				WedekindLab Bacteria Concentration Absorbanc at 600nm									H04	109749									H02	0.445
Start plate repeat each				N/A								Number of assay repeats				1									H05	83489									H03	0.51
Mode of measurement				By Rows bi-directional								Start assay repeat each				N/A																			H04	0.509
Rotated plate				No								Number of plate repeats				1									Basic assay information										H05	0.563
Soft move				No								Start plate repeat each				N/A									Assay ID:				2177
Protocol notes				For scanning fluorescence emission spectrum between 475-750 nm using 450 nm excitation in 96-well plates.								Mode of measurement				By Rows bi-directional									Assay Started:				2020-03-18 16:16:52						Basic assay information
												Rotated plate				No									Assay Finished:				2020-03-18 16:17:31						Assay ID:				2178
Plate type:												Soft move				No									Assay Exported:				2020-03-18 16:18:16						Assay Started:				2020-03-18 16:19:37
Name of the plate type				96 General								Protocol notes				Bacteria concentration assays at 490nm in 96-well UV-plates.									Assay Started By:				N/A						Assay Finished:				2020-03-18 16:20:13
Number of rows				8																					Protocol ID:				100159						Assay Exported:				2020-03-18 16:20:44
Number of columns				12								Plate type:													Protocol Name:				WedekindLab Fluoro at 509nm excite at 395nm						Assay Started By:				N/A
Number of the wells in the plate				96								Name of the plate type				96 General									Serial#:				23001151						Protocol ID:				100160
Height of the plate				14.35 mm								Number of rows				8																			Protocol Name:				WedekindLab Bacteria Concentration Absorbanc at 600nm
Diameter of the well				6.5 mm								Number of columns				12																			Serial#:				23001151
Volume of the well				300 µl								Number of the wells in the plate				96
												Height of the plate				14.35 mm									Protocol information
Coordinates of corners:												Diameter of the well				6.5 mm									Protocol:
96 General												Volume of the well				300 µl									Protocol name				WedekindLab Fluoro at 509nm excite at 395nm						Protocol information
14.38 mm x------------------------------------------------------ x 113.38 mm																									Number of assay repeats				1						Protocol:
11.24 mm 11.24 mm												Coordinates of corners:													Start assay repeat each				N/A						Protocol name				WedekindLab Bacteria Concentration Absorbanc at 600nm
												96 General													Number of plate repeats				1						Number of assay repeats				1
14.38 mm x------------------------------------------------------ x 113.38 mm												14.38 mm x------------------------------------------------------ x 113.38 mm													Start plate repeat each				N/A						Start assay repeat each				N/A
74.24 mm 74.24 mm												11.24 mm 11.24 mm													Mode of measurement				By Rows bi-directional						Number of plate repeats				1
																									Rotated plate				No						Start plate repeat each				N/A
Platemap:												14.38 mm x------------------------------------------------------ x 113.38 mm													Soft move				No						Mode of measurement				By Rows bi-directional
Plate				1								74.24 mm 74.24 mm													Protocol notes				For scanning fluorescence emission spectrum between 475-750 nm using 450 nm excitation in 96-well plates.						Rotated plate				No
																																			Soft move				No
	1	2	3	4	5	6	7	8	9	10	11	Platemap:													Plate type:										Protocol notes				Bacteria concentration assays at 490nm in 96-well UV-plates.
A	UNK3	UNK4	UNK5	UNK6	UNK7	UNK8	UNK9	UNK10	UNK11	UNK12	UNK13	Plate				1									Name of the plate type				96 General
B	UNK15	UNK16	UNK17	UNK18	UNK19	UNK20	UNK21	UNK22																	Number of rows				8						Plate type:
C													1	2	3	4	5	6	7	8	9	10			Number of columns				12						Name of the plate type				96 General
D												A	UNK1	UNK2	UNK3	UNK4	UNK5	UNK6	UNK7	UNK8	UNK9	UNK10			Number of the wells in the plate				96						Number of rows				8
E												B	UNK13	UNK14	UNK15	UNK16	UNK17	UNK18	UNK19	UNK20					Height of the plate				14.35 mm						Number of columns				12
F												C													Diameter of the well				6.5 mm						Number of the wells in the plate				96
G												D													Volume of the well				300 µl						Height of the plate				14.35 mm
H												E																							Diameter of the well				6.5 mm
												F													Coordinates of corners:										Volume of the well				300 µl
UNK - Unknown												G													96 General
												H													14.38 mm x------------------------------------------------------ x 113.38 mm										Coordinates of corners:
Calculations:																									11.24 mm 11.24 mm										96 General
No calculations.												UNK - Unknown																							14.38 mm x------------------------------------------------------ x 113.38 mm
																									14.38 mm x------------------------------------------------------ x 113.38 mm										11.24 mm 11.24 mm
Auto export parameters:												Calculations:													74.24 mm 74.24 mm
Export format				ListC								No calculations.																							14.38 mm x------------------------------------------------------ x 113.38 mm
Picture				No																					Platemap:										74.24 mm 74.24 mm
Add plate number to the file name				Yes								Auto export parameters:													Plate				1
Each plate to separate file				No								Export format				ListC																			Platemap:
Field separator to use				System								Picture				No										1	2	3	4	5	6	7	8	9	Plate				1
File name format				E:\fluoro26feb20.csv								Add plate number to the file name				Yes									A
Exported data				Well MeasB:Result								Each plate to separate file				No									B											1	2	3	4	5	6	7	8	9	10	11	12
												Field separator to use				System									C										A
Operations:												File name format				E:\OD26feb20.csv									D										B
Plate 1												Exported data				Well MeasA:Result									E		UNK1	UNK2	UNK3	UNK4	UNK5	UNK6	UNK7	UNK8	C
Repeated operations																									F	UNK12	UNK13	UNK14	UNK15	UNK16	UNK17	UNK18	UNK19	UNK20	D
Measured				By plate								Operations:													G	UNK24	UNK25	UNK26	UNK27	UNK28	UNK29	UNK30	UNK31	UNK32	E		UNK1	UNK2	UNK3	UNK4	UNK5	UNK6	UNK7	UNK8	UNK9	UNK10	UNK11
Repeats				3								Plate 1													H	UNK36	UNK37	UNK38	UNK39	UNK40					F	UNK12	UNK13	UNK14	UNK15	UNK16	UNK17	UNK18	UNK19	UNK20	UNK21	UNK22	UNK23
Start each repeat after				0 s								Measurement																							G	UNK24	UNK25	UNK26	UNK27	UNK28	UNK29	UNK30	UNK31	UNK32	UNK33	UNK34	UNK35
Measurement												Meas				A									UNK - Unknown										H	UNK36	UNK37	UNK38	UNK39	UNK40
Meas				B								Tech				Absorbance
Tech				Fluorescence																					Calculations:										UNK - Unknown
Repeated				Once								Measurements:													No calculations.
Repeat				1								Meas				A																			Calculations:
												Exc. filter				N/A									Auto export parameters:										No calculations.
Measurements:												Excitation wavelength				600 nm									Export format				ListC
Meas				B								Measurement height				13 mm									Picture				No						Auto export parameters:
Exc. filter				N/A								Number of flashes				100									Add plate number to the file name				Yes						Export format				ListC
Using of excitation filter				Top								Number of flashes integrated				40									Each plate to separate file				No						Picture				No
Excitation wavelength				395 nm								Flash power				1									Field separator to use				System						Add plate number to the file name				Yes
Emission wavelength				510 nm								Excitation light				1									File name format				E:\Griffin\CbaGFPdata\flouro_c31u_mar18.csv						Each plate to separate file				No
Measurement height				13 mm								Reference excitation light				1									Exported data				Well MeasB:Result						Field separator to use				System
Number of flashes				100								Reference AD gain				1																			File name format				E:\Griffin\CbaGFPdata\od_c31u_mar18.csv
Number of flashes integrated				100								Reference signal				67375									Operations:										Exported data				Well MeasA:Result
Flash power				1								Last edited				2016-08-10 15:38:29									Plate 1
Excitation light				1								Last edited by				EnSpire									Repeated operations										Operations:
Reference excitation light				1								Factory preset				No									Measured				By plate						Plate 1
Emission light				1																					Repeats				3						Measurement
Reference AD gain				2								Filters:													Start each repeat after				0 s						Meas				A
Reference signal				5426116								Monochromator cutoff 230				140									Measurement										Tech				Absorbance
Last edited				2016-08-04 16:11:00								Filter polarization				None									Meas				B
Last edited by				EnSpire								Description				X230co Longpass=230nm Tmin=90%									Tech				Fluorescence						Measurements:
Factory preset				No								Used with													Repeated				Once						Meas				A
												Last edited				2011-01-01									Repeat				1						Exc. filter				N/A
Filters:												Last edited by				Installation																			Excitation wavelength				600 nm
Monochromator cutoff 230				140								Factory preset				Yes									Measurements:										Measurement height				13 mm
Filter polarization				None																					Meas				B						Number of flashes				100
Description				X230co Longpass=230nm Tmin=90%								Monochromator cutoff 360				141									Exc. filter				N/A						Number of flashes integrated				40
Used with												Filter polarization				None									Using of excitation filter				Top						Flash power				1
Last edited				2011-01-01								Description				X360co Longpass=360nm Tmin=90%									Excitation wavelength				395 nm						Excitation light				1
Last edited by				Installation								Used with													Emission wavelength				510 nm						Reference excitation light				1
Factory preset				Yes								Last edited				2011-01-01									Measurement height				13 mm						Reference AD gain				1
												Last edited by				Installation									Number of flashes				100						Reference signal				67375
Monochromator cutoff 360				141								Factory preset				Yes									Number of flashes integrated				100						Last edited				2016-08-10 15:38:29
Filter polarization				None																					Flash power				1						Last edited by				EnSpire
Description				X360co Longpass=360nm Tmin=90%								Monochromator cutoff 585				142									Excitation light				1						Factory preset				No
Used with												Filter polarization				None									Reference excitation light				1
Last edited				2011-01-01								Description				X585co Longpass=585nm Tmin=75%									Emission light				1						Filters:
Last edited by				Installation								Used with													Reference AD gain				2						Monochromator cutoff 230				140
Factory preset				Yes								Last edited				2011-01-01									Reference signal				5426116						Filter polarization				None
												Last edited by				Installation									Last edited				2016-08-04 16:11:00						Description				X230co Longpass=230nm Tmin=90%
Monochromator cutoff 585				142								Factory preset				Yes									Last edited by				EnSpire						Used with
Filter polarization				None																					Factory preset				No						Last edited				2011-01-01
Description				X585co Longpass=585nm Tmin=75%								Instrument:																							Last edited by				Installation
Used with												Serial number				23001151									Filters:										Factory preset				Yes
Last edited				2011-01-01								Nickname				deEnSpire									Monochromator cutoff 230				140
Last edited by				Installation																					Filter polarization				None						Monochromator cutoff 360				141
Factory preset				Yes																					Description				X230co Longpass=230nm Tmin=90%						Filter polarization				None
																									Used with										Description				X360co Longpass=360nm Tmin=90%
Instrument:																									Last edited				2011-01-01						Used with
Serial number				23001151																					Last edited by				Installation						Last edited				2011-01-01
Nickname				deEnSpire																					Factory preset				Yes						Last edited by				Installation
												Exported with EnSpire Workstation version 4.13.3005.1482																							Factory preset				Yes
																									Monochromator cutoff 360				141
																									Filter polarization				None						Monochromator cutoff 585				142
																									Description				X360co Longpass=360nm Tmin=90%						Filter polarization				None
																									Used with										Description				X585co Longpass=585nm Tmin=75%
																									Last edited				2011-01-01						Used with
Exported with EnSpire Workstation version 4.13.3005.1482																									Last edited by				Installation						Last edited				2011-01-01
																									Factory preset				Yes						Last edited by				Installation
																																			Factory preset				Yes
																									Monochromator cutoff 585				142
																									Filter polarization				None						Instrument:
																									Description				X585co Longpass=585nm Tmin=75%						Serial number				23001151
																									Used with										Nickname				deEnSpire
																									Last edited				2011-01-01
																									Last edited by				Installation
																									Factory preset				Yes
																									Instrument:
																									Serial number				23001151
																									Nickname				deEnSpire						Exported with EnSpire Workstation version 4.13.3005.1482
																									Exported with EnSpire Workstation version 4.13.3005.1482
[truncated: 73 more columns]

## Sheet: Fig. 3
In the following sheets are the raw data collected from the plate reader that describe GFP fluoresence emission and cell growth. For all but the Lrh dataset, points from 1 nM to 3 mM [preQ1] were considered.
Fluoresence emission will be on the right while OD readings will be on the left. All experiments are time stamped.
the Processed data tab includes the following:
[(Fluoresence / OD) of sample] - [avg. (fluor/OD) of negtive control]. The avg. negative control readings were considered the background.
Below is a sample calculation. Each processed replicate was analyzed in GraphPad Prism 7e. See methods section for Fold Repression and Fold EC50 calculations
		Lrh WT
preQ1	log[preQ1](nM)	fluorence emission	OD 600	Fluor/OD	Avg background	Processed
0.001	-3
0.5	-0.30103
1	0	171597	0.7	245139	29537.1	215601
10	1	168512	0.718	234696	28028	206668
50	1.69897	169389	0.676	250575	28534.2	222041
75	1.87506	167378	0.75	223171	28123.8	195047
100	2	166287	0.722	230314	28488.5	201826
250	2.39794	139782	0.687	203467	28185.1	175282
500	2.69897	151454	0.755	200601	27963.7	172638
750	2.87506	141930	0.694	204510	28205.3	176305
1000	3	133764	0.65	205791	27510	178281
2500	3.39794	136115	0.752	181004	28509.7	152494
5000	3.69897	103970	0.755	137709	27860.6	109848
7500	3.87506	93862	0.813	115451	27700.7	87750.7
10000	4	65840	0.749	87903.9	27257.5	60646.3
50000	4.69897	34697	0.829	41854	26794.9	15059.1
100000	5	29934	0.785	38132.5	26574.1	11558.4
500000	5.69897	30073	0.847	35505.3	25009.3	10496
1000000	6	27617	0.744	37119.6	24709.3	12410.3
3000000	6.47712	25929	0.771	33630.4	22240.9	11389.4
Processed data:
			WT Can			Can C17U			Can C31U			WT Lrh			Negative control			Positive control
preQ1	log[preQ1](nM)	1	2	3	1	2	3	1	2	3	1	2	3	1	2	3	1	2	3
0.001	-3										806661	692970	563475
0.5	-0.30103										782914	685499	563552
1	0	215601	280914	320330	252821	229696	226985	266406	249379	238841	743045	656482	551926	29351.9	31911.7	27347.9	212864	317823	197062
10	1	206668	274521	303980	239520	231777	214322	254298	259253	234200	508435	470163	466033	29526	29277	25280.9	199473	290656	192856
50	1.69897	222041	261045	290620	241267	233852	219498	265776	250615	243991	188745	112880	257005	28502.7	29868.6	27231.3	234058	298131	193752
75	1.87506	195047	249389	276394	244300	247441	215695	255747	238030	247149	129341	157385	148374	29523.2	28620.8	26227.3	245000	286354	204922
100	2	201826	255728	263833	255155	213657	222351	266258	240917	245348	122394	126755	116430	28791.3	30192.7	26481.4	235582	288448	200993
250	2.39794	175282	242122	259493	245086	229996	221825	264355	241312	264556	113537	120267	84643.8	28242.7	30636.4	25676.2	238993	256218	204424
500	2.69897	172638	234507	247409	251112	218752	222872	258191	250197	245358	114355	118137	79086.7	28718.2	29637.8	25535.3	232034	292084	209602
750	2.87506	176305	225701	251613	253418	223043	217174	248453	251359	251618	102582	114946	74007	28602.1	30434.8	25579	244118	286880	207088
1000	3	178281	219975	228519	241207	227854	218249	271831	237634	241662	109992	107360	71684.5	28713.7	28104	25712.2	217564	282619	196036
2500	3.39794	152494	208582	201331	224995	259812	221278	266826	239620	248644	98283.6	91085	67616.9	29640.5	30102.9	25785.7	217275	293720	223817
5000	3.69897	109848	152751	164956	229691	253407	213847	268187	233798	247179	85097.6	85266.9	58020.3	29505.3	28344.5	25732.1	218340	284980	227316
7500	3.87506	87750.7	116494	126032	232652	239523	215999	270418	237455	255040	80263.8	74503.3	52520.7	26996.1	28962	27144	211137	273704	218921
10000	4	60646.3	90449.2	101811	231133	248145	217927	261530	232224	247388	74434	68844.4	50023.2	27908.5	27616.6	26247.5	213442	276360	231247
50000	4.69897	15059.1	26337.3	29486.8	215601	235072	207208	258370	228263	245790	46637.9	53164.1	41981.6	26745.2	27835.9	25803.8	218584	273487	220971
100000	5	11558.4	21412.5	24884.7	206949	248914	186121	239026	217931	231999	49363.4	51383.1	41551.5	26456.7	27447.7	25817.9	216150	258838	201676
500000	5.69897	10496	19978.5	22570.9	107271	107403	58126.2	215986	195716	206375	45438.1	48472.9	34266.5	24854.4	26019.9	24153.8	230199	258954	189907
1000000	6	12410.3	18378.7	22336.3	61834.1	77044.4	69706.9	202310	176933	190908	46250.4	48123.6	32610.7	24226.6	25818.6	24082.8	218945	255703	188089
3000000	6.47712	11389.4	20174.3	21383.9	34629.6	45569.3	38495	161372	124318	126052	50100.7	54916.3	34765.9	21801	22468.5	22453.3	204537	246435	183831

## Sheet: Fig. 1d
WT Can vs preQ1 at 25 C
Rep 1: 5 uM RNA in cell 100 uM preQ1 in syringe
	ΔQ (μcal)	Vol. (μL)	Xt (mM)	Mt (mM)	XMT	∆H (cal/mol)	Fit (cal/mol)	Residual (cal/mol)
1	-0.51187	0.4	0	0.005	0.0376648	-12796.7	-27037.2	14240.5
2	-5.33827	2	0.00018797	0.0049906	0.22706	-26690	-27022.6	332.558
3	-5.41272	2	0.00112256	0.00494387	0.41823	-27062.3	-26989.8	-72.4042
4	-5.40621	2	0.00204829	0.00489757	0.61116	-27029.7	-26940	-89.7087
5	-5.36153	2	0.00296517	0.00485171	0.80587	-26806.3	-26861.2	54.8499
6	-5.40884	2	0.00387321	0.00480626	1.00234	-27042.9	-26727.4	-315.48
7	-5.25477	2	0.00477239	0.00476124	1.20059	-26272.5	-26471.7	199.155
8	-5.19402	2	0.00566272	0.00471662	1.4006	-25968.8	-25881.9	-86.9162
9	-4.82997	2	0.0065442	0.00467241	1.60239	-24148.6	-24076.9	-71.6796
10	-3.5168	2	0.00741683	0.00462861	1.80595	-17583.1	-17671.2	88.0496
11	-1.59332	2	0.00828061	0.00458519	2.01127	-7966.18	-7876.41	-89.7711
12	-0.77056	2	0.00913554	0.00454217	2.21837	-3852.59	-3825.74	-26.8466
13	-0.51207	2	0.00998162	0.00449953	2.42724	-2560.2	-2719.43	159.231
14	-0.45173	2	0.0108188	0.00445727	2.63787	-2258.55	-2323.83	65.2826
15	-0.39965	2	0.0116472	0.00441538	2.85028	-1998.15	-2143.57	145.421
16	-0.43134	2	0.0124668	0.00437387	3.06446	-2156.58	-2047.19	-109.387
17	-0.47366	2	0.0132774	0.00433272	3.28041	-2368.18	-1989.67	-378.513
18	-0.36827	2	0.0140793	0.00429193	3.49812	-1841.28	-1952.47	111.187
19	-0.3684	2	0.0148722	0.00425149	3.71761	-1841.89	-1926.87	84.9724
20	0	0	0.0156564	0.0042114	0	0	0	0

## Sheet: Supplementary Table 2 and Fig 5
Cba WT at 25 C --replicate 2 (see Fig. 1d tab for other replicate)
Rep 2: 5 uM RNA in cell 100 uM preQ1 in syringe
	ΔQ (μcal)	Vol. (μL)	Xt (mM)	Mt (mM)	XMT	∆H (cal/mol)	Fit (cal/mol)	Residual (cal/mol)
1	-0.42783	0.4	0	0.005	0.0376648	-10695.7	-27088.3	16392.6
2	-5.48894	2	0.00018797	0.0049906	0.22706	-27443.3	-27071.3	-371.99
3	-5.41394	2	0.00112256	0.00494387	0.41823	-27068.4	-27033.1	-35.216
4	-5.38071	2	0.00204829	0.00489757	0.61116	-26902.2	-26974.9	72.7006
5	-5.34394	2	0.00296517	0.00485171	0.80587	-26718.3	-26882.3	163.969
6	-5.34415	2	0.00387321	0.00480626	1.00234	-26719.4	-26723.6	4.22553
7	-5.27805	2	0.00477239	0.00476124	1.20059	-26388.9	-26416.6	27.6846
8	-5.11535	2	0.00566272	0.00471662	1.4006	-25575.5	-25699.4	123.946
9	-4.70192	2	0.0065442	0.00467241	1.60239	-23508.4	-23513.4	4.9389
10	-3.28381	2	0.00741683	0.00462861	1.80595	-16418.2	-16485.9	67.6139
11	-1.50531	2	0.00828061	0.00458519	2.01127	-7526.16	-7224.42	-301.743
12	-0.59243	2	0.00913554	0.00454217	2.21837	-2962	-3511.96	549.96
13	-0.45137	2	0.00998162	0.00449953	2.42724	-2256.74	-2425.93	169.187
14	-0.41264	2	0.0108188	0.00445727	2.63787	-2063.09	-2018.9	-44.1918
15	-0.32819	2	0.0116472	0.00441538	2.85028	-1640.85	-1828.58	187.728
16	-0.35855	2	0.0124668	0.00437387	3.06446	-1792.65	-1725.23	-67.42
17	-0.38029	2	0.0132774	0.00433272	3.28041	-1901.36	-1662.96	-238.407
18	-0.40514	2	0.0140793	0.00429193	3.49812	-2025.62	-1622.42	-403.199
19	-0.30086	2	0.0148722	0.00425149	3.71761	-1504.21	-1594.42	90.2134
20	0	0	0.0156564	0.0042114	0	0	0	0
WT Can RNA vs preQ1 at 37 C -- Ext. Fig. 4A
Rep 1: 3 uM RNA in cell 60 uM preQ1 in syringe										Rep 2: 3 uM RNA in cell 60 uM preQ1 in syringe											Rep 1: 3 uM RNA in cel 55 uM preQ1 in syringe
	ΔQ (μcal)	Vol. (μL)	Xt (mM)	Mt (mM)	XMT	∆H (cal/mol)	Fit (cal/mol)	Residual (cal/mol)			ΔQ (μcal)	Vol. (μL)	Xt (mM)	Mt (mM)	XMT	∆H (cal/mol)	Fit (cal/mol)	Residual (cal/mol)				ΔQ (μcal)	Vol. (μL)	Xt (mM)	Mt (mM)	XMT	∆H (cal/mol)	Fit (cal/mol)	Residual (cal/mol)
1	-5.69775	3	0	0.003	0.0422803	-31654.2	-31483	-171.175		1	-3.46685	3	0	0.003	0.0422803	-19260.3	-32036	12775.8			1	-2.46967	3	0	0.003	0.0387569	-14967.7	-31683	16715.3
2	-16.9779	10	0.000126573	0.00299367	0.18386	-28296.5	-31393.9	3097.43		2	-17.2914	10	0.000126573	0.00299367	0.18386	-28819	-31942.5	3123.52			2	-15.9516	10	0.000116025	0.00299367	0.16854	-29002.9	-31610.9	2608.03
3	-18.3284	10	0.000546552	0.00297267	0.32643	-30547.3	-31234.8	687.478		3	-18.4727	10	0.000546552	0.00297267	0.32643	-30787.8	-31775.5	987.682			3	-16.8316	10	0.000501006	0.00297267	0.29923	-30602.8	-31484.3	881.504
4	-18.8991	10	0.000963557	0.00295182	0.46999	-31498.6	-31040.5	-458.088		4	-19.0053	10	0.000963557	0.00295182	0.46999	-31675.4	-31571.5	-103.972			4	-17.3065	10	0.00088326	0.00295182	0.43082	-31466.3	-31332.9	-133.464
5	-18.8707	10	0.00137759	0.00293111	0.61454	-31451.2	-30801.1	-650.122		5	-19.3595	10	0.00137759	0.00293111	0.61454	-32265.8	-31320.2	-945.668			5	-17.5744	10	0.00126279	0.00293111	0.56333	-31953.4	-31150.7	-802.704
6	-18.7881	10	0.00178865	0.00291055	0.76008	-31313.6	-30503.3	-810.264		6	-19.3461	10	0.00178865	0.00291055	0.76008	-32243.5	-31007.6	-1235.94			6	-17.498	10	0.00163959	0.00291055	0.69674	-31814.5	-30929.9	-884.604
7	-18.7401	10	0.00219673	0.00289013	0.90662	-31233.6	-30128.7	-1104.88		7	-19.0352	10	0.00219673	0.00289013	0.90662	-31725.4	-30614.4	-1110.92			7	-17.2201	10	0.00201367	0.00289013	0.83106	-31309.2	-30660.3	-648.951
8	-18.2537	10	0.00260185	0.00286984	1.05414	-30422.8	-29651.9	-770.9		8	-18.5726	10	0.00260185	0.00286984	1.05414	-30954.4	-30114.3	-840.098			8	-17.0741	10	0.00238503	0.00286984	0.9663	-31043.8	-30327.8	-715.997
9	-17.6943	10	0.00300399	0.0028497	1.20266	-29490.5	-29037.8	-452.653		9	-17.9828	10	0.00300399	0.0028497	1.20266	-29971.4	-29470.9	-500.511			9	-16.741	10	0.00275365	0.0028497	1.10243	-30438.2	-29913.8	-524.391
10	-17.1185	10	0.00340315	0.0028297	1.35216	-28530.8	-28238.8	-291.983		10	-17.4049	10	0.00340315	0.0028297	1.35216	-29008.2	-28635.1	-373.086			10	-16.2434	10	0.00311956	0.0028297	1.23948	-29533.5	-29393.1	-140.353
11	-16.44	10	0.00379935	0.00280983	1.50266	-27400	-27191.9	-208.114		11	-16.5266	10	0.00379935	0.00280983	1.50266	-27544.4	-27543.1	-1.27359			11	-15.9876	10	0.00348273	0.00280983	1.37744	-29068.4	-28732	-336.379
12	-15.3504	10	0.00419257	0.0027901	1.65415	-25583.9	-25820.8	236.907		12	-15.5265	10	0.00419257	0.0027901	1.65415	-25877.5	-26119.1	241.629			12	-15.4949	10	0.00384319	0.0027901	1.5163	-28172.5	-27886.6	-285.931
13	-14.2354	10	0.00458281	0.0027705	1.80663	-23725.6	-24048.2	322.596		13	-14.4159	10	0.00458281	0.0027705	1.80663	-24026.6	-24289.4	262.784			13	-14.6299	10	0.00420091	0.0027705	1.65608	-26599.8	-26802.2	202.343
14	-12.9687	10	0.00497009	0.00275103	1.9601	-21614.5	-21827.9	213.415		14	-12.9421	10	0.00497009	0.00275103	1.9601	-21570.2	-22016.3	446.017			14	-13.7964	10	0.00455591	0.00275103	1.79676	-25084.3	-25417.6	333.315
15	-11.1883	10	0.00535439	0.00273169	2.11456	-18647.1	-19198.4	551.294		15	-11.3278	10	0.00535439	0.00273169	2.11456	-18879.7	-19350.3	470.543			15	-12.7982	10	0.00490819	0.00273169	1.93835	-23269.5	-23678.7	409.119
16	-9.76585	10	0.00573572	0.00271249	2.27001	-16276.4	-16324.9	48.4318		16	-9.83373	10	0.00573572	0.00271249	2.27001	-16389.5	-16465.7	76.173			16	-11.8133	10	0.00525774	0.00271249	2.08085	-21478.7	-21565.7	87.0157
17	-8.08646	10	0.00611407	0.00269341	2.42646	-13477.4	-13472.1	-5.31633		17	-8.1735	10	0.00611407	0.00269341	2.42646	-13622.5	-13625.9	3.43775			17	-10.3113	10	0.00560457	0.00269341	2.22425	-18747.8	-19130.7	382.831
18	-6.54411	10	0.00648946	0.00267446	2.58389	-10906.9	-10898.2	-8.68524		18	-6.77327	10	0.00648946	0.00267446	2.58389	-11288.8	-11077.3	-211.52			18	-9.10838	10	0.00594867	0.00267446	2.36857	-16560.7	-16518	-42.6814
19	-5.57535	10	0.00686186	0.00265563	2.74232	-9292.24	-8752.65	-539.595		19	-5.69134	10	0.00686186	0.00265563	2.74232	-9485.56	-8956.89	-528.674			19	-7.68694	10	0.00629004	0.00265563	2.51379	-13976.3	-13937	-39.2212
20	-4.2639	10	0.0072313	0.00263693	2.90174	-7106.5	-7059.31	-47.1987		20	-4.56372	10	0.0072313	0.00263693	2.90174	-7606.2	-7282.03	-324.17			20	-6.60919	10	0.00662869	0.00263693	2.65992	-12016.7	-11586.7	-429.969
21	-3.70086	10	0.00759776	0.00261835	3.06214	-6168.09	-5763.09	-405.001		21	-3.55517	10	0.00759776	0.00261835	3.06214	-5925.29	-5996.73	71.4418			21	-5.42329	10	0.00696462	0.00261835	2.80697	-9860.54	-9588.37	-272.163
22	-3.05333	10	0.00796125	0.00259989	3.22354	-5088.89	-4782.73	-306.152		22	-3.01383	10	0.00796125	0.00259989	3.22354	-5023.05	-5021.42	-1.63442			22	-4.38763	10	0.00729781	0.00259989	2.95491	-7977.52	-7971.06	-6.46124
23	-2.32704	10	0.00832177	0.00258156	3.38593	-3878.4	-4041.12	162.72		23	-2.65926	10	0.00832177	0.00258156	3.38593	-4432.11	-4281.05	-151.062			23	-3.69363	10	0.00762829	0.00258156	3.10377	-6715.69	-6700.66	-15.0256
24	-2.03778	10	0.00867931	0.00256334	3.54931	-3396.31	-3475.96	79.6496		24	-2.28043	10	0.00867931	0.00256334	3.54931	-3800.71	-3714.94	-85.7677			24	-3.03788	10	0.00795604	0.00256334	3.25354	-5523.42	-5716.72	193.306
25	-1.84351	10	0.00903388	0.00254525	3.71369	-3072.51	-3040.47	-32.0423		25	-1.86974	10	0.00903388	0.00254525	3.71369	-3116.24	-3277.39	161.152			25	-2.67664	10	0.00828106	0.00254525	3.40421	-4866.62	-4956.89	90.2731
26	-1.39365	10	0.00938548	0.00252727	3.87905	-2322.75	-2700.6	377.855		26	-1.81271	10	0.00938548	0.00252727	3.87905	-3021.18	-2934.98	-86.2032			26	-2.53875	10	0.00860336	0.00252727	3.5558	-4615.91	-4367.72	-248.189
27	-1.45255	10	0.0097341	0.0025094	4.0454	-2420.92	-2431.86	10.9354		27	-1.46809	10	0.0097341	0.0025094	4.0454	-2446.82	-2663.57	216.744			27	-2.15656	10	0.00892293	0.0025094	3.70829	-3921.03	-3907.15	-13.8791
28	-1.1486	10	0.0100798	0.00249166	4.21275	-1914.33	-2216.61	302.281		28	-1.26108	10	0.0100798	0.00249166	4.21275	-2101.8	-2445.72	343.919			28	-1.82684	10	0.00923978	0.00249166	3.86169	-3321.52	-3543.42	221.895
29	1.66591	10	0.0104224	0.00247402	4.38108	2776.51	-2042.07	4818.58		29	-1.30396	10	0.0104224	0.00247402	4.38108	-2173.27	-2268.74	95.4675			29	-1.71723	10	0.0095539	0.00247402	4.01599	-3122.24	-3252.97	130.731
30	0	0	0.0107621	0.0024565	0	0	0	0		30	0	0	0.0107621	0.0024565	0	0	0	0			30	0	0	0.00986529	0.0024565	0	0	0	0
Can C17U RNA vs preQ1 at 25 C -- Ext. Fig. 4C
Rep 1: 3 uM RNA in cell 81 uM preQ1 in syringe										Rep 2: 3 uM RNA in cell 81 uM preQ1 in syringe
	ΔQ (μcal)	Vol. (μL)	Xt (mM)	Mt (mM)	XMT	∆H (cal/mol)	Fit (cal/mol)	Residual (cal/mol)			ΔQ (μcal)	Vol. (μL)	Xt (mM)	Mt (mM)	XMT	∆H (cal/mol)	Fit (cal/mol)	Residual (cal/mol)
1	-0.67687	3	0	0.003	0.57078	-278.547	-1281.59	1003.05		1	-0.69717	3	0	0.003	0.57078	-286.901	-1302.83	1015.93
2	-5.63541	10	0.00170874	0.00299367	2.48209	-695.729	-1246.2	550.475		2	-5.8727	10	0.00170874	0.00299367	2.48209	-725.024	-1266.69	541.664
3	-8.03891	10	0.00737845	0.00297267	4.40678	-992.458	-1192.92	200.459		3	-8.21006	10	0.00737845	0.00297267	4.40678	-1013.59	-1212.27	198.684
4	-8.8672	10	0.013008	0.00295182	6.34485	-1094.72	-1141.02	46.3053		4	-9.02759	10	0.013008	0.00295182	6.34485	-1114.52	-1159.29	44.7706
5	-9.2725	10	0.0185974	0.00293111	8.29629	-1144.75	-1090.47	-54.2796		5	-9.40635	10	0.0185974	0.00293111	8.29629	-1161.28	-1107.69	-53.5851
6	-9.38598	10	0.0241467	0.00291055	10.2611	-1158.76	-1041.23	-117.531		6	-9.44608	10	0.0241467	0.00291055	10.2611	-1166.18	-1057.44	-108.742
7	-9.37609	10	0.0296559	0.00289013	12.2393	-1157.54	-993.255	-164.287		7	-9.38462	10	0.0296559	0.00289013	12.2393	-1158.6	-1008.49	-150.105
8	-9.08162	10	0.0351249	0.00286984	14.2309	-1121.19	-946.504	-174.683		8	-9.24387	10	0.0351249	0.00286984	14.2309	-1141.22	-960.8	-180.418
9	-8.75707	10	0.0405538	0.0028497	16.2359	-1081.12	-900.941	-180.179		9	-8.93176	10	0.0405538	0.0028497	16.2359	-1102.69	-914.331	-188.355
10	-8.35618	10	0.0459426	0.0028297	18.2542	-1031.63	-856.528	-175.1		10	-8.42509	10	0.0459426	0.0028297	18.2542	-1040.13	-869.044	-171.09
11	-7.83758	10	0.0512912	0.00280983	20.2859	-967.603	-813.23	-154.373		11	-7.8958	10	0.0512912	0.00280983	20.2859	-974.791	-824.904	-149.887
12	-7.24905	10	0.0565997	0.0027901	22.331	-894.944	-771.013	-123.931		12	-7.44092	10	0.0565997	0.0027901	22.331	-918.632	-781.874	-136.758
13	-6.72009	10	0.061868	0.0027705	24.3895	-829.641	-729.845	-99.7958		13	-6.9636	10	0.061868	0.0027705	24.3895	-859.703	-739.921	-119.782
14	-6.1357	10	0.0670962	0.00275103	26.4613	-757.494	-689.693	-67.8009		14	-6.37557	10	0.0670962	0.00275103	26.4613	-787.107	-699.011	-88.0957
15	-5.73963	10	0.0722843	0.00273169	28.5466	-708.597	-650.526	-58.0703		15	-5.7726	10	0.0722843	0.00273169	28.5466	-712.667	-659.114	-53.5532
16	-5.27089	10	0.0774322	0.00271249	30.6452	-650.727	-612.316	-38.4111		16	-5.38975	10	0.0774322	0.00271249	30.6452	-665.402	-620.197	-45.2042
17	-4.65145	10	0.08254	0.00269341	32.7572	-574.253	-575.032	0.77884		17	-4.77605	10	0.08254	0.00269341	32.7572	-589.636	-582.233	-7.40299
18	-4.19905	10	0.0876076	0.00267446	34.8826	-518.401	-538.648	20.2476		18	-4.31344	10	0.0876076	0.00267446	34.8826	-532.523	-545.191	12.668
19	-3.8318	10	0.0926352	0.00265563	37.0213	-473.061	-503.138	30.0763		19	-3.87708	10	0.0926352	0.00265563	37.0213	-478.651	-509.045	30.3931
20	-3.44299	10	0.0976225	0.00263693	39.1734	-425.06	-468.474	43.4139		20	-3.48439	10	0.0976225	0.00263693	39.1734	-430.172	-473.767	43.5951
21	-3.03418	10	0.10257	0.00261835	41.3389	-374.591	-434.632	60.0418		21	-3.0236	10	0.10257	0.00261835	41.3389	-373.284	-439.332	66.048
22	-2.68226	10	0.10748	0.00259989	43.5178	-331.144	-401.589	70.4454		22	-2.5672	10	0.10748	0.00259989	43.5178	-316.938	-405.716	88.7772
23	-2.41395	10	0.11234	0.00258156	45.7101	-298.018	-369.32	71.3024		23	-2.39736	10	0.11234	0.00258156	45.7101	-295.97	-372.893	76.9225
24	-2.16474	10	0.11717	0.00256334	47.9157	-267.252	-337.804	70.5525		24	-2.07241	10	0.11717	0.00256334	47.9157	-255.853	-340.841	84.9885
25	-1.91264	10	0.12196	0.00254525	50.1348	-236.128	-307.019	70.8902		25	-1.94778	10	0.12196	0.00254525	50.1348	-240.467	-309.538	69.0715
26	-1.75375	10	0.1267	0.00252727	52.3672	-216.512	-276.943	60.4301		26	-1.73226	10	0.1267	0.00252727	52.3672	-213.859	-278.962	65.1024
27	-1.5707	10	0.13141	0.0025094	54.6129	-193.914	-247.556	53.642		27	-1.57965	10	0.13141	0.0025094	54.6129	-195.018	-249.091	54.0731
28	-1.50937	10	0.13608	0.00249166	56.8721	-186.342	-218.839	32.4969		28	-1.49037	10	0.13608	0.00249166	56.8721	-183.996	-219.906	35.9099
29	-1.40615	10	0.1407	0.00247402	59.1446	-173.599	-190.773	17.174		29	-1.33978	10	0.1407	0.00247402	59.1446	-165.405	-191.387	25.9825
30	0	0	0.14529	0.0024565	0	0	0	0		30	0	0	0.14529	0.0024565	0	0	0	0
Can C31U RNA vs preQ1 at 25 C -- Ext. Fig. 4d
Rep 1: 5 uM RNA in cell 160 uM preQ1 in syringe										Rep 2: 4 uM RNA in cell 172 uM preQ1 in syringe
	ΔQ (μcal)	Vol. (μL)	Xt (mM)	Mt (mM)	XMT	∆H (cal/mol)	Fit (cal/mol)	Residual (cal/mol)			ΔQ (μcal)	Vol. (μL)	Xt (mM)	Mt (mM)	XMT	∆H (cal/mol)	Fit (cal/mol)	Residual (cal/mol)
1	-1.1858	3	0	0		-2635.12	0	0		1	-1.28405	3	0	0		-2675.11	0	0
2	-5.73949	10	0	0		-3826.33	0	0		2	-5.92832	10	0	0		-3705.2	0	0
3	-7.28767	10	0	0		-4858.45	0	0		3	-7.41183	10	0	0		-4632.39	0	0
4	-8.5021	10	0	0		-5668.07	0	0		4	-8.81385	10	0	0		-5508.66	0	0
5	-9.34449	10	0	0		-6229.66	0	0		5	-9.53462	10	0	0		-5959.14	0	0
6	-9.81302	10	0	0		-6542.02	0	0		6	-10.3473	10	0	0		-6467.05	0	0
7	-10.5876	10	0	0		-7058.43	0	0		7	-10.835	10	0	0		-6771.89	0	0
8	-10.8763	10	0	0		-7250.83	0	0		8	-10.8922	10	0	0		-6807.63	0	0
9	-10.95	10	0	0		-7300.02	0	0		9	-10.9721	10	0	0		-6857.55	0	0
10	-10.9692	10	0	0		-7312.8	0	0		10	-10.9955	10	0	0		-6872.2	0	0
11	-10.9222	10	0	0		-7281.45	0	0		11	-10.9284	10	0	0		-6830.22	0	0
12	-10.7593	10	0	0		-7172.89	0	0		12	-10.7745	10	0	0		-6734.08	0	0
13	-10.6233	10	0	0		-7082.17	0	0		13	-10.6462	10	0	0		-6653.9	0	0
14	-10.453	10	0	0		-6968.67	0	0		14	-10.322	10	0	0		-6451.28	0	0
15	-10.1779	10	0	0		-6785.25	0	0		15	-10.0772	10	0	0		-6298.23	0	0
16	-9.98129	10	0	0		-6654.19	0	0		16	-9.78518	10	0	0		-6115.74	0	0
17	-9.66406	10	0	0		-6442.7	0	0		17	-9.33949	10	0	0		-5837.18	0	0
18	-9.28217	10	0	0		-6188.11	0	0		18	-9.05318	10	0	0		-5658.24	0	0
19	-9.0285	10	0	0		-6019	0	0		19	-8.65391	10	0	0		-5408.69	0	0
20	-8.6542	10	0	0		-5769.47	0	0		20	-8.20382	10	0	0		-5127.39	0	0
21	-8.36517	10	0	0		-5576.78	0	0		21	-7.85633	10	0	0		-4910.21	0	0
22	-7.96149	10	0	0		-5307.66	0	0		22	-7.49508	10	0	0		-4684.42	0	0
23	-7.56291	10	0	0		-5041.94	0	0		23	-6.97857	10	0	0		-4361.61	0	0
24	-7.25097	10	0	0		-4833.98	0	0		24	-6.71035	10	0	0		-4193.97	0	0
25	-7.01024	10	0	0		-4673.49	0	0		25	-6.34589	10	0	0		-3966.18	0	0
26	-6.57257	10	0	0		-4381.71	0	0		26	-5.98656	10	0	0		-3741.6	0	0
27	-6.25059	10	0	0		-4167.06	0	0		27	-5.6592	10	0	0		-3537	0	0
28	-5.9388	10	0	0		-3959.2	0	0		28	-5.34496	10	0	0		-3340.6	0	0
29	-5.55778	10	0	0		-3705.19	0	0		29	-4.95908	10	0	0		-3099.43	0	0
30	0	0	0	0	0	0	0	0		30	0	0	0	0	0	0	0	0
WT Hin RNA vs preQ1 at 25 C -- Ext. Fig. 4e
Rep 1: 5 uM RNA in cell 100 uM preQ1 in syringe										Rep 2: 5 uM RNA in cell 100 uM preQ1 in syringe
	ΔQ (μcal)	Vol. (μL)	Xt (mM)	Mt (mM)	XMT	∆H (cal/mol)	Fit (cal/mol)	Residual (cal/mol)			ΔQ (μcal)	Vol. (μL)	Xt (mM)	Mt (mM)	XMT	∆H (cal/mol)	Fit (cal/mol)	Residual (cal/mol)
1	-0.52655	0.4	0	0.005	0.0376648	-13163.7	-26419.5	13255.7		1	-0.54673	0.4	0	0.005	0.0376648	-13668.1	-28123.8	14455.6
2	-5.2122	2	0.00018797	0.0049906	0.22706	-26059.7	-26403.9	344.161		2	-5.61004	2	0.00018797	0.0049906	0.22706	-28048.8	-28106.1	57.2902
3	-5.23541	2	0.00112256	0.00494387	0.41823	-26175.8	-26370.7	194.987		3	-5.63525	2	0.00112256	0.00494387	0.41823	-28174.8	-28068.4	-106.381
4	-5.30442	2	0.00204829	0.00489757	0.61116	-26520.8	-26324.4	-196.443		4	-5.69402	2	0.00204829	0.00489757	0.61116	-28468.7	-28015.3	-453.373
5	-5.27242	2	0.00296517	0.00485171	0.80587	-26360.8	-26258.6	-102.17		5	-5.5594	2	0.00296517	0.00485171	0.80587	-27795.6	-27939.2	143.6
6	-5.15479	2	0.00387321	0.00480626	1.00234	-25772.6	-26162.6	389.919		6	-5.63832	2	0.00387321	0.00480626	1.00234	-28190.2	-27826.5	-363.75
7	-5.21887	2	0.00477239	0.00476124	1.20059	-26093	-26015.3	-77.7738		7	-5.41456	2	0.00477239	0.00476124	1.20059	-27071.5	-27650	578.562
8	-5.20797	2	0.00566272	0.00471662	1.4006	-26038.5	-25772.4	-266.117		8	-5.52725	2	0.00566272	0.00471662	1.4006	-27634.9	-27351	-283.822
9	-5.13951	2	0.0065442	0.00467241	1.60239	-25696.3	-25329.2	-367.127		9	-5.33414	2	0.0065442	0.00467241	1.60239	-26669.3	-26784.3	114.927
10	-4.90604	2	0.00741683	0.00462861	1.80595	-24529	-24401.3	-127.698		10	-4.98233	2	0.00741683	0.00462861	1.80595	-24910.4	-25537.6	627.167
11	-4.39507	2	0.00828061	0.00458519	2.01127	-21974.3	-22146.9	172.608		11	-4.54461	2	0.00828061	0.00458519	2.01127	-22721.9	-22389.7	-332.159
12	-3.33224	2	0.00913554	0.00454217	2.21837	-16660.3	-16825	164.617		12	-3.11417	2	0.00913554	0.00454217	2.21837	-15570.1	-15527.1	-42.9465
13	-1.99171	2	0.00998162	0.00449953	2.42724	-9958.04	-9636.33	-321.711		13	-1.61802	2	0.00998162	0.00449953	2.42724	-8089.68	-8175.3	85.6236
14	-1.03573	2	0.0108188	0.00445727	2.63787	-5178.41	-5366.5	188.097		14	-0.87759	2	0.0108188	0.00445727	2.63787	-4387.75	-4556.89	169.148
15	-0.67762	2	0.0116472	0.00441538	2.85028	-3387.92	-3671.03	283.107		15	-0.63571	2	0.0116472	0.00441538	2.85028	-3178.39	-3158.69	-19.7063
16	-0.63294	2	0.0124668	0.00437387	3.06446	-3164.54	-2961.87	-202.674		16	-0.52924	2	0.0124668	0.00437387	3.06446	-2646.06	-2553.61	-92.4497
17	-0.54553	2	0.0132774	0.00433272	3.28041	-2727.49	-2617.68	-109.812		17	-0.48343	2	0.0132774	0.00433272	3.28041	-2417.02	-2249.54	-167.48
18	-0.50593	2	0.0140793	0.00429193	3.49812	-2529.54	-2428.37	-101.175		18	-0.42123	2	0.0140793	0.00429193	3.49812	-2106.04	-2077.69	-28.3559
19	-0.43577	2	0.0148722	0.00425149	3.71761	-2178.73	-2313.93	135.202		19	-0.37152	2	0.0148722	0.00425149	3.71761	-1857.5	-1971.61	114.106
20	0	0	0.0156564	0.0042114	0	0	0	0		20	0	0	0.0156564	0.0042114	0	0	0	0
WT Ngo RNA vs preQ1 at 25 C -- Ext. Fig. 4f
Rep 1: 5 uM RNA in cell 100 uM preQ1 in syringe										Rep 2: 5 uM RNA in cell 100 uM preQ1 in syringe
	ΔQ (μcal)	Vol. (μL)	Xt (mM)	Mt (mM)	XMT	∆H (cal/mol)	Fit (cal/mol)	Residual (cal/mol)			ΔQ (μcal)	Vol. (μL)	Xt (mM)	Mt (mM)	XMT	∆H (cal/mol)	Fit (cal/mol)	Residual (cal/mol)
1	-0.60384	0.4	0	0.005	0.0376648	-15095.9	-24648.3	9552.34		1	-0.65885	0.4	0	0.005	0.0376648	-16471.3	-23144.6	6673.32
2	-4.86902	2	0.00018797	0.0049906	0.22706	-24343.9	-24632.4	288.528		2	-4.62881	2	0.00018797	0.0049906	0.22706	-23142.9	-23132.9	-9.98242
3	-4.89908	2	0.00112256	0.00494387	0.41823	-24494.2	-24598.4	104.174		3	-4.61469	2	0.00112256	0.00494387	0.41823	-23072.3	-23108	35.7182
4	-4.92212	2	0.00204829	0.00489757	0.61116	-24609.4	-24550	-59.3228		4	-4.58749	2	0.00204829	0.00489757	0.61116	-22936.3	-23073.4	137.109
5	-4.88586	2	0.00296517	0.00485171	0.80587	-24428.1	-24480.1	52.0019		5	-4.60506	2	0.00296517	0.00485171	0.80587	-23024.2	-23024.9	0.75781
6	-4.86282	2	0.00387321	0.00480626	1.00234	-24312.9	-24374.9	62.0185		6	-4.56341	2	0.00387321	0.00480626	1.00234	-22815.9	-22955.3	139.434
7	-4.86557	2	0.00477239	0.00476124	1.20059	-24326.6	-24207.2	-119.465		7	-4.59859	2	0.00477239	0.00476124	1.20059	-22991.8	-22851.1	-140.698
8	-4.8585	2	0.00566272	0.00471662	1.4006	-24291.3	-23915.1	-376.213		8	-4.5582	2	0.00566272	0.00471662	1.4006	-22789.9	-22684.6	-105.262
9	-4.65632	2	0.0065442	0.00467241	1.60239	-23280.4	-23340.5	60.0802		9	-4.49561	2	0.0065442	0.00467241	1.60239	-22476.9	-22393.3	-83.6097
10	-4.4496	2	0.00741683	0.00462861	1.80595	-22246.9	-22017.6	-229.232		10	-4.35624	2	0.00741683	0.00462861	1.80595	-21780.1	-21815.2	35.0485
11	-3.65562	2	0.00828061	0.00458519	2.01127	-18277.2	-18619.3	342.088		11	-4.14201	2	0.00828061	0.00458519	2.01127	-20709	-20473.1	-235.86
12	-2.44416	2	0.00913554	0.00454217	2.21837	-12220.2	-12063.9	-156.317		12	-3.32712	2	0.00913554	0.00454217	2.21837	-16634.8	-17081.7	446.942
13	-1.32067	2	0.00998162	0.00449953	2.42724	-6603	-6455.18	-147.818		13	-2.29009	2	0.00998162	0.00449953	2.42724	-11449.9	-11012.9	-436.967
14	-0.74544	2	0.0108188	0.00445727	2.63787	-3727.03	-4028.13	301.103		14	-1.18932	2	0.0108188	0.00445727	2.63787	-5946.3	-6234.78	288.484
15	-0.57384	2	0.0116472	0.00441538	2.85028	-2869.06	-3084.92	215.857		15	-0.82613	2	0.0116472	0.00441538	2.85028	-4130.42	-4210.56	80.141
16	-0.54526	2	0.0124668	0.00437387	3.06446	-2726.18	-2661.73	-64.4511		16	-0.67556	2	0.0124668	0.00437387	3.06446	-3377.61	-3408.34	30.7301
17	-0.56011	2	0.0132774	0.00433272	3.28041	-2800.4	-2442.34	-358.06		17	-0.60707	2	0.0132774	0.00433272	3.28041	-3035.19	-3040.96	5.76472
18	-0.50406	2	0.0140793	0.00429193	3.49812	-2520.17	-2315.39	-204.786		18	-0.57666	2	0.0140793	0.00429193	3.49812	-2883.15	-2847.62	-35.5291
19	-0.38918	2	0.0148722	0.00425149	3.71761	-1945.78	-2235.6	289.814		19	-0.57737	2	0.0148722	0.00425149	3.71761	-2886.71	-2734.48	-152.222
20	0	0	0.0156564	0.0042114	0	0	0	0		20	0	0	0.0156564	0.0042114	0	0	0	0
WT Hin RNA vs preQ1 at 37 C -- Ext. Fig. 4g
Rep 1: 3 uM RNA in cell 42 uM preQ1 in syringe										Rep 2: 3 uM RNA in cell 49.4 uM preQ1 in syringe
	ΔQ (μcal)	Vol. (μL)	Xt (mM)	Mt (mM)	XMT	∆H (cal/mol)	Fit (cal/mol)	Residual (cal/mol)			ΔQ (μcal)	Vol. (μL)	Xt (mM)	Mt (mM)	XMT	∆H (cal/mol)	Fit (cal/mol)	Residual (cal/mol)
1	-1.64388	3	0	0.003	0.0295962	-13046.7	-30635.2	17588.5		1	-2.0993	3	0	0.0031	0.033756	-14136.7	-30845.6	16708.9
2	-10.4751	10	8.86013e-05	0.00299367	0.1287	-24940.7	-30596.4	5655.68		2	-12.8346	10	0.000104423	0.00309346	0.14679	-25928.6	-30792.8	4864.23
3	-12.2765	10	0.000382586	0.00297267	0.2285	-29229.7	-30529.6	1299.88		3	-14.6563	10	0.000450905	0.00307176	0.26062	-29608.7	-30701.9	1093.21
4	-12.7003	10	0.00067449	0.00295182	0.32899	-30238.8	-30452	213.241		4	-15.1033	10	0.000794934	0.00305021	0.37523	-30511.7	-30596.4	84.6267
5	-12.984	10	0.000964312	0.00293111	0.43018	-30914.2	-30361.8	-552.384		5	-15.3855	10	0.00113651	0.00302881	0.49064	-31081.9	-30473.6	-608.294
6	-13.1176	10	0.00125205	0.00291055	0.53206	-31232.3	-30256.6	-975.706		6	-15.4705	10	0.00147563	0.00300757	0.60684	-31253.5	-30330.2	-923.299
7	-13.1628	10	0.00153771	0.00289013	0.63463	-31339.9	-30133.4	-1206.52		7	-15.4428	10	0.00181231	0.00298646	0.72383	-31197.6	-30162	-1035.6
8	-13.1277	10	0.00182129	0.00286984	0.7379	-31256.4	-29988.3	-1268.16		8	-15.3953	10	0.00214652	0.00296551	0.84161	-31101.6	-29963.7	-1137.96
9	-13.0336	10	0.00210279	0.0028497	0.84186	-31032.5	-29816.5	-1216.02		9	-15.323	10	0.00247829	0.00294469	0.96019	-30955.5	-29728.5	-1226.93
10	-12.8812	10	0.00238221	0.0028297	0.94651	-30669.6	-29611.7	-1057.91		10	-15.2067	10	0.0028076	0.00292402	1.07955	-30720.6	-29448	-1272.67
11	-12.7605	10	0.00265954	0.00280983	1.05186	-30382.1	-29365.8	-1016.28		11	-14.8841	10	0.00313446	0.00290349	1.1997	-30068.9	-29110.9	-957.95
12	-12.5926	10	0.0029348	0.0027901	1.1579	-29982.3	-29068.4	-913.895		12	-14.4938	10	0.00345887	0.0028831	1.32065	-29280.3	-28703.5	-576.88
13	-12.3555	10	0.00320797	0.0027705	1.26464	-29417.9	-28705.8	-712.128		13	-14.1087	10	0.00378082	0.00286285	1.44239	-28502.4	-28207.8	-294.525
14	-11.9764	10	0.00347906	0.00275103	1.37207	-28515.3	-28260.6	-254.655		14	-13.6056	10	0.00410032	0.00284273	1.56492	-27486	-27602.1	116.113
15	-11.626	10	0.00374807	0.00273169	1.48019	-27680.9	-27710.7	29.7722		15	-13.0535	10	0.00441737	0.00282275	1.68824	-26370.8	-26859.9	489.147
16	-11.2105	10	0.004015	0.00271249	1.58901	-26691.6	-27029.2	337.588		16	-12.6078	10	0.00473197	0.0028029	1.81235	-25470.3	-25951.7	481.414
17	-10.875	10	0.00427985	0.00269341	1.69852	-25892.8	-26185.2	292.343		17	-12.0747	10	0.00504411	0.00278319	1.93725	-24393.4	-24847.9	454.441
18	-10.2033	10	0.00454262	0.00267446	1.80873	-24293.7	-25147.7	854.01		18	-11.3674	10	0.0053538	0.0027636	2.06295	-22964.4	-23525.8	561.418
19	-9.68439	10	0.0048033	0.00265563	1.91962	-23058.1	-23893.4	835.301		19	-10.6971	10	0.00566104	0.00274415	2.18943	-21610.3	-21981	370.72
20	-9.25996	10	0.00506191	0.00263693	2.03122	-22047.5	-22419.8	372.229		20	-10.0046	10	0.00596582	0.00272483	2.31671	-20211.4	-20239.9	28.5542
21	-8.7225	10	0.00531843	0.00261835	2.1435	-20767.8	-20759.9	-7.98772		21	-9.01843	10	0.00626815	0.00270563	2.44478	-18219.1	-18367.4	148.345
22	-7.91821	10	0.00557288	0.00259989	2.25648	-18852.9	-18989.3	136.421		22	-8.16788	10	0.00656803	0.00268656	2.57364	-16500.8	-16460.9	-39.9058
23	-7.35645	10	0.00582524	0.00258156	2.37015	-17515.4	-17215.1	-300.3		23	-7.39714	10	0.00686546	0.00266761	2.70329	-14943.7	-14627.6	-316.135
24	-6.81397	10	0.00607552	0.00256334	2.48452	-16223.7	-15546.2	-677.521		24	-6.65316	10	0.00716043	0.00264879	2.83373	-13440.7	-12956.7	-484.042
25	-6.10508	10	0.00632372	0.00254525	2.59958	-14535.9	-14063.2	-472.73		25	-5.90198	10	0.00745295	0.00263009	2.96496	-11923.2	-11500.6	-422.593
26	-5.46078	10	0.00656984	0.00252727	2.71533	-13001.9	-12803.3	-198.553		26	-5.19101	10	0.00774302	0.00261151	3.09698	-10486.9	-10273.9	-212.992
27	-5.02519	10	0.00681387	0.0025094	2.83178	-11964.7	-11766.4	-198.378		27	-4.64386	10	0.00803064	0.00259305	3.2298	-9381.53	-9263.47	-118.056
28	-4.45186	10	0.00705583	0.00249166	2.94892	-10599.7	-10929.2	329.496		28	-3.97519	10	0.0083158	0.00257471	3.3634	-8030.69	-8441.95	411.268
29	-4.02625	10	0.0072957	0.00247402	3.06676	-9586.32	-10259.5	673.172		29	-3.59042	10	0.00859851	0.00255649	3.4978	-7253.38	-7777.72	524.344
30	0	0	0.0075335	0.0024565	0	0	0	0		30	0	0	0.00887876	0.00253838	0	0	0	0
WT Ngo RNA vs preQ1 at 37 C -- Ext. Fig. 4h
Rep 1: 3 uM RNA in cell 45 uM preQ1 in syringe										Rep 2: 2.87 uM RNA in cell 34.4 uM preQ1 in syringe
	ΔQ (μcal)	Vol. (μL)	Xt (mM)	Mt (mM)	XMT	∆H (cal/mol)	Fit (cal/mol)	Residual (cal/mol)			ΔQ (μcal)	Vol. (μL)	Xt (mM)	Mt (mM)	XMT	∆H (cal/mol)	Fit (cal/mol)	Residual (cal/mol)
1	-2.99569	3	0	0.003	0.0317102	-22190.3	-32305.7	10115.4		1	-2.15966	3	0	0.00287	0.0253387	-20926.9	-33189.7	12262.8
2	-13.7495	10	9.49299e-05	0.00299367	0.13789	-30554.4	-32241.9	1687.46		2	-10.6686	10	7.25687e-05	0.00286395	0.11019	-31013.3	-33143.7	2130.47
3	-14.3052	10	0.000409914	0.00297267	0.24482	-31789.3	-32130	340.657		3	-11.1554	10	0.000313356	0.00284386	0.19563	-32428.5	-33064.9	636.429
4	-14.4369	10	0.000722668	0.00295182	0.35249	-32082.1	-31996.4	-85.6131		4	-11.3213	10	0.000552439	0.00282391	0.28167	-32910.7	-32973.7	63.0221
5	-14.3846	10	0.00103319	0.00293111	0.46091	-31965.8	-31836.3	-129.513		5	-11.3859	10	0.000789818	0.0028041	0.3683	-33098.4	-32868	-230.43
6	-14.3862	10	0.00134149	0.00291055	0.57006	-31969.3	-31642.9	-326.362		6	-11.3456	10	0.00102549	0.00278442	0.45552	-32981.5	-32745.3	-236.266
7	-14.2366	10	0.00164755	0.00289013	0.67996	-31637	-31407.7	-229.33		7	-11.4147	10	0.00125946	0.00276489	0.54334	-33182.2	-32602.2	-580.048
8	-14.2506	10	0.00195138	0.00286984	0.79061	-31667.9	-31118.7	-549.17		8	-11.4205	10	0.00149173	0.00274548	0.63175	-33199.1	-32434.7	-764.373
9	-13.9368	10	0.00225299	0.0028497	0.90199	-30970.7	-30760.3	-210.456		9	-11.2173	10	0.00172229	0.00272621	0.72076	-32608.4	-32237.5	-370.896
10	-13.925	10	0.00255236	0.0028297	1.01412	-30944.4	-30310.9	-633.458		10	-11.2467	10	0.00195114	0.00270708	0.81036	-32693.8	-32004.1	-689.743
11	-13.5003	10	0.00284951	0.00280983	1.127	-30000.6	-29741.5	-259.11		11	-10.9193	10	0.00217829	0.00268807	0.90055	-31742.1	-31725.8	-16.3002
12	-13.0816	10	0.00314443	0.0027901	1.24061	-29070.3	-29013.3	-57.0482		12	-11.018	10	0.00240374	0.00266919	0.99134	-32029.2	-31391.6	-637.595
13	-12.5957	10	0.00343711	0.0027705	1.35497	-27990.5	-28075.6	85.0436		13	-10.6941	10	0.00262748	0.00265044	1.08272	-31087.6	-30987.2	-100.384
14	-12.1259	10	0.00372757	0.00275103	1.47007	-26946.4	-26867	-79.4561		14	-10.4123	10	0.00284952	0.00263182	1.17469	-30268.4	-30494.3	225.88
15	-11.2811	10	0.00401579	0.00273169	1.58592	-25069.1	-25322.4	253.326		15	-10.2015	10	0.00306985	0.00261332	1.26726	-29655.6	-29889.5	233.842
16	-10.5406	10	0.00430179	0.00271249	1.70251	-23423.6	-23393.5	-30.1583		16	-10.0727	10	0.00328848	0.00259494	1.36043	-29281.1	-29143.6	-137.496
17	-9.38946	10	0.00458555	0.00269341	1.81984	-20865.5	-21084.5	219.081		17	-9.78627	10	0.0035054	0.00257669	1.45418	-28448.5	-28221.8	-226.664
18	-8.2794	10	0.00486709	0.00267446	1.93792	-18398.7	-18491.6	92.8755		18	-9.08702	10	0.00372062	0.00255856	1.54854	-26415.7	-27085.9	670.104
19	-6.9843	10	0.0051464	0.00265563	2.05674	-15520.7	-15806	285.372		19	-8.9127	10	0.00393414	0.00254055	1.64348	-25909	-25699.9	-209.156
20	-5.91378	10	0.00542347	0.00263693	2.1763	-13141.7	-13257.2	115.453		20	-8.20521	10	0.00414595	0.00252266	1.73902	-23852.4	-24042	189.644
21	-5.15787	10	0.00569832	0.00261835	2.29661	-11461.9	-11023.6	-438.292		21	-7.44228	10	0.00435605	0.00250489	1.83515	-21634.5	-22121.4	486.854
22	-4.19989	10	0.00597094	0.00259989	2.41766	-9333.09	-9184	-149.09		22	-6.88757	10	0.00456445	0.00248723	1.93188	-20022	-19994.2	-27.807
23	-3.5505	10	0.00624133	0.00258156	2.53945	-7890.01	-7729.18	-160.829		23	-6.20567	10	0.00477115	0.00246969	2.0292	-18039.7	-17766.4	-273.325
24	-3.1092	10	0.00650948	0.00256334	2.66199	-6909.32	-6603.34	-305.981		24	-5.30635	10	0.00497614	0.00245227	2.12711	-15425.4	-15573.2	147.728
25	-2.54481	10	0.00677541	0.00254525	2.78526	-5655.12	-5738.66	83.5385		25	-4.87488	10	0.00517943	0.00243495	2.22562	-14171.2	-13540.8	-630.339
26	-2.35319	10	0.00703911	0.00252727	2.90929	-5229.3	-5073.45	-155.849		26	-4.06872	10	0.00538101	0.00241775	2.32473	-11827.7	-11754.3	-73.4158
27	-1.95416	10	0.00730058	0.0025094	3.03405	-4342.58	-4558.03	215.456		27	-3.44647	10	0.00558089	0.00240066	2.42442	-10018.8	-10246.4	227.579
28	-1.86597	10	0.00755982	0.00249166	3.15956	-4146.6	-4154.65	8.04772		28	-3.09517	10	0.00577906	0.00238368	2.52471	-8997.58	-9008.66	11.0821
29	-1.53987	10	0.00781682	0.00247402	3.28581	-3421.93	-3835.33	413.402		29	-2.69268	10	0.00597553	0.00236681	2.6256	-7827.56	-8009.16	181.608
30	0	0	0.0080716	0.0024565	0	0	0	0		30	0	0	0.00617029	0.00235005	0	0	0	0
